# Supplementary material for: Genome homeostasis defects drive enlarged cells into senescence
Source: Mol Cell. 2023 Nov 16;83(22):4032–4046.e6. doi: 10.1016/j.molcel.2023.10.018 (PMC10659931; doi:10.1016/j.molcel.2023.10.018)
Supplement: Table S1. TMT proteomics (full table), related to Figures 2 and 3 [file mmc2.xlsx]

## Sheet: TMT_FullTable
Majority.protein.IDs	gene_name	Day2_1	Day2_2	Day2_3	confluent_1	confluent_2	confluent_3	Torin1_1	Torin1_2	Torin1_3	palbo_1	palbo_2	palbo_3	Day2_avg	confluent_avg	Torin1_avg	palbo_avg
P31350	RRM2	32016.7	33708.2	37666.5	1605.16	1212.15	2339.44	793.157	1109.86	743.936	19989.5	21905.4	20358.6	34463.8	1718.91	882.318	20751.2
Q53EZ4	CEP55	14581.2	12096.6	16933.2	3129.05	1488.62	1712.45	773.122	879.784	903.969	18352.2	19155.4	19705	14537	2110.04	852.292	19070.9
P06493	CDK1	100169	102333	118709	13341.4	10670.2	10244.9	3880.38	6838.45	6330.73	77287.7	92191.2	90202.5	107070	11418.9	5683.19	86560.5
P11388	TOP2A	192579	175715	222533	23201	15520.6	13759.1	7089.65	11054.7	8137.77	117518	122613	127265	196942	17493.6	8760.71	122465
P46013	MKI67	82400	75037.7	89056.2	8676.5	5178.88	6092.92	5194.87	4890.74	6263.37	59568.1	73129.2	68470.2	82164.6	6649.43	5449.66	67055.8
Q9Y6A5	TACC3	28519.8	22793.9	29695.9	1816.03	3293.91	1030.79	801.61	2151.18	724.746	12280.4	15184.6	14804	27003.2	2046.91	1225.85	14089.6
Q9H0H5	RACGAP1	24341.7	25728.4	25335.1	8037.31	3386.3	3693.63	4462.16	4872.84	2722.92	19962.2	27617	21088.9	25135.1	5039.08	4019.3	22889.3
P27487	DPP4	12176.3	11921.7	9958.27	25278.3	22278.9	22029.8	9753.2	4902.84	9769.87	39118.3	43913.3	43199.1	11352.1	23195.7	8141.97	42076.9
P52566	ARHGDIB	60952.2	56851.9	54059.3	45875.7	45211.5	42972.8	27203.5	37790.5	30436.5	157093	161815	171951	57287.8	44686.6	31810.2	163620
Q9UI42	CPA4	394323	382665	381631	236092	215883	208943	80208.2	95744.4	71806.7	419336	403678	403279	386206	220306	82586.4	408764
Q562R1	ACTBL2	17065.5	18463.3	14471.9	33947.4	33839.9	30893	15960.7	17712.5	14500.6	70737.7	87874.9	76126.2	16666.9	32893.4	16058	78246.3
Q9BPX3	NCAPG	30342.1	34299.9	38093.3	3857.5	2363.86	3489.11	3793.33	3749.55	4697	18117.9	19228.6	21152.7	34245.1	3236.82	4079.96	19499.7
O00762	UBE2C	7753.24	6854.03	9791.52	1203.61	1032.79	910.958	991.386	1116.86	688.249	4551.6	5242.99	2962.58	8132.93	1049.12	932.164	4252.39
Q9NQW6	ANLN	86172	89367	108514	23292.3	17394.6	14641.5	16531.9	20439.3	15820.8	76847.4	79498.9	81900.5	94684.3	18442.8	17597.3	79415.6
P98082	DAB2	553566	560583	553868	313248	300011	287323	201829	218326	217708	782587	771968	844768	556006	300194	212621	799774
P04183	TK1	21918.7	15973.6	19233.5	6514.94	6061.89	6561.56	4575.06	5247.05	4460.03	14777.2	16622.6	18654.3	19042	6379.46	4760.71	16684.7
P60891	PRPS1	896774	847850	931209	762489	665603	605581	435193	507623	437555	1.56242e+06	1.67723e+06	1.50899e+06	891944	677891	460124	1.58288e+06
P05120	SERPINB2	1.29283e+06	1.14887e+06	1.12147e+06	2.06944e+06	2.10902e+06	2.28078e+06	467586	524912	478162	1.48287e+06	1.6626e+06	1.88267e+06	1.18772e+06	2.15308e+06	490220	1.67605e+06
Q15392	DHCR24	202405	193141	206849	124203	103160	107597	53690.5	50369.4	49395	152102	183881	182062	200798	111653	51151.7	172681
P32456	GBP2	6217.75	4933.96	3082.07	20282.4	15509.1	17700.8	2464.54	4063.17	3334.83	11150.7	11550.2	10471.4	4744.59	17830.7	3287.51	11057.4
P48681	NES	102399	97407.3	89984	80226.6	82957.9	82664	48818.6	56131.3	52346.6	165080	170727	189084	96596.8	81949.5	52432.2	174963
Q01581	HMGCS1	607287	607279	591126	401204	376633	378059	148899	152361	133716	449369	488293	505755	601897	385298	144992	481139
O75326	SEMA7A	509382	509170	473925	122423	108265	105613	95866.4	104787	101251	308827	325420	343200	497492	112100	100635	325816
Q9UJY1	HSPB8	7993.37	9402.26	8253.24	4609.36	5089.42	6835.94	2683.11	3750.46	2219.15	9775.11	7836.59	9712.57	8549.62	5511.57	2884.24	9108.09
Q15021	NCAPD2	45520.4	43174.7	47465.7	11872.2	7014.65	9122.28	7214.73	9868.67	8016.97	22507.4	26653.8	28932.6	45386.9	9336.37	8366.79	26031.2
Q86SK9	SCD5	49684.1	49762.8	47500.6	37475	33940	33022	22228.7	23627	24676.9	71651.9	72181.7	71289	48982.5	34812.3	23510.9	71707.6
O43184	ADAM12	8861.91	10032	9481.09	11089.9	12651.2	11191.4	6660.76	7232.47	5105.48	8531.94	12308.6	36829.9	9458.34	11644.2	6332.9	19223.5
Q9NRW3	APOBEC3C	23613.7	23623.1	22459.4	9791.01	14876.2	10618.6	8847.33	9197.33	10411.5	24310.6	27798.1	33524.6	23232.1	11761.9	9485.38	28544.5
Q96AK3	APOBEC3D	23613.7	23623.1	22459.4	9791.01	14876.2	10618.6	8847.33	9197.33	10411.5	24310.6	27798.1	33524.6	23232.1	11761.9	9485.38	28544.5
Q8IUX4	APOBEC3F	23613.7	23623.1	22459.4	9791.01	14876.2	10618.6	8847.33	9197.33	10411.5	24310.6	27798.1	33524.6	23232.1	11761.9	9485.38	28544.5
Q9BWD1	ACAT2	886767	870587	912349	480444	480132	453515	280670	278498	265733	786759	857359	830776	889901	471363	274967	824965
P02511	CRYAB	50958.7	54102	53043.7	270721	272279	279218	40974.6	40618.4	28264.4	106316	109189	109565	52701.4	274072	36619.1	108357
P05362	ICAM1	2469.37	5001.33	4650.53	10453.3	13260.2	14727	5702.41	6612.26	6012.2	19451.4	18055	16457.2	4040.41	12813.5	6108.96	17987.9
P00749	PLAU	40596.3	42997.6	49267.2	16294.3	14236.4	11056.4	18177.8	21661	19544	53831.4	61025.4	59592.4	44287.1	13862.3	19794.3	58149.7
Q9H788	SH2D4A	383992	400933	409397	202719	199399	197922	176397	189516	165498	493579	532885	522568	398107	200013	177137	516344
P24941	CDK2	22694.7	24168.3	31740.6	16233.3	14216.4	12591.1	13492.2	9116.11	11660.6	31885.2	34661.9	32551.8	26201.2	14347	11423	33033
Q00526	CDK3	22694.7	24168.3	31740.6	16233.3	14216.4	12591.1	13492.2	9116.11	11660.6	31885.2	34661.9	32551.8	26201.2	14347	11423	33033
Q9NP74	PALMD	20419.5	18461.2	17320.5	22269.3	19740.5	21162.8	12563.5	15985.3	15032.1	43046.4	38513.4	43534.8	18733.7	21057.5	14527	41698.2
Q5TC84	OGFRL1	4621.6	3501.46	3976.98	1884.74	1905.84	2419.04	1353.38	1182.53	1366.79	4132.3	2515.28	4527.1	4033.35	2069.87	1300.9	3724.89
Q15147	PLCB4	122411	128674	119734	115172	112438	111752	55077.2	62137.7	56552.3	168043	165551	159006	123607	113121	57922.4	164200
P15121	AKR1B1	1.5821e+06	1.56238e+06	1.57071e+06	1.78101e+06	1.83593e+06	1.8926e+06	1.13214e+06	1.14484e+06	1.09927e+06	3.05916e+06	3.22438e+06	3.21025e+06	1.57173e+06	1.83652e+06	1.12542e+06	3.1646e+06
Q8WWK9	CKAP2	5557.04	4839.81	5656	822.525	908.336	1070.57	1099.12	1235.82	1004.2	3598.25	2622.28	3117.43	5350.95	933.81	1113.05	3112.66
Q9H1J7	WNT5B	21252	21741.2	24149.5	11738	10466.2	9085.51	5636.26	9092.07	5365.47	19300.1	20384.2	16144.4	22380.9	10429.9	6697.93	18609.6
Q14566	MCM6	525420	489315	535414	96121.1	79793.5	57822.9	113504	112810	116414	303794	317915	321752	516716	77912.5	114243	314487
Q86TC9	MYPN	50863.8	45233.6	52118.1	21165.5	17248.3	16167.7	18319.3	21143	21780.1	57839.4	50474.3	59323.1	49405.2	18193.8	20414.1	55878.9
O60566	BUB1B	2207.25	2817.38	4817.17	1456.82	1109.22	979.446	865.809	1062.46	621.541	2596.78	2123.93	2245.23	3280.6	1181.83	849.938	2321.98
Q96BY7	ATG2B	10542.1	6710.01	6569.94	35686	24068.9	58269.2	10150.7	12191.8	10607.6	24211.8	33236.2	32080.8	7940.7	39341.4	10983.4	29842.9
O00469	PLOD2	2.48402e+06	2.60847e+06	2.61998e+06	4.50526e+06	4.45555e+06	4.57302e+06	2.15271e+06	2.07717e+06	1.93529e+06	5.4525e+06	5.8272e+06	5.2876e+06	2.57083e+06	4.51128e+06	2.05506e+06	5.52243e+06
Q9Y696	CLIC4	2.14382e+06	2.07933e+06	2.02908e+06	2.51032e+06	2.45794e+06	2.54755e+06	1.58853e+06	1.60325e+06	1.6056e+06	4.41288e+06	4.21591e+06	4.25978e+06	2.08408e+06	2.50527e+06	1.59913e+06	4.29619e+06
Q6UXX5	ITIH6	5440.88	5152.27	7151.04	5416.41	3622.66	1800.86	3268.67	4387.82	1062.18	3621.9	13278.5	6260.27	5914.73	3613.31	2906.22	7720.23
P27701	CD82	3620.32	1942.32	2758.25	9860.48	8737.71	10473.2	4311.39	3500.07	3069.02	6805.9	11933.9	10044	2773.63	9690.47	3626.83	9594.6
P04216	THY1	758385	709976	773012	831784	862916	805187	405260	421244	416708	1.0991e+06	1.14411e+06	1.01943e+06	747125	833296	414404	1.08754e+06
Q9H792	PEAK1	48972.9	41122.3	42702.9	72086.6	69987.2	60137.5	37370	43449.7	36244.4	203562	53873.6	49623.1	44266	67403.7	39021.4	102353
Q05193	DNM1	6683.49	5503.59	6881.94	4577.48	3887.28	4335.41	3705.34	2140.82	2063.89	4800.34	8022.81	7865.4	6356.34	4266.72	2636.68	6896.18
Q13907	IDI1	282531	290980	298051	187284	172314	193458	115916	119258	127001	290216	316812	336191	290521	184352	120725	314407
Q7Z2Y5	NRK	3074.7	4141.92	1257.69	2429.15	2712.01	1050.14	1154.73	1242.08	1628.69	3525.75	3749.74	3156.24	2824.77	2063.77	1341.83	3477.24
P33991	MCM4	257712	240992	246370	50206.4	40591.2	35691.4	58530.2	52279	57994.6	138724	138085	157538	248358	42163	56267.9	144782
O76024	WFS1	234540	217380	212873	160935	153451	159334	119868	115188	112300	284626	293149	314756	221597	157907	115786	297510
P23921	RRM1	952862	923426	963647	291751	257281	256807	284441	290093	274331	677406	752153	734517	946645	268613	282955	721359
P05161	ISG15	177635	187365	196164	120986	118659	109640	100871	102110	97208.4	242896	278825	243469	187054	116428	100063	255063
Q9BY76	ANGPTL4	24570	27643.7	22236.5	18022.4	15814.7	14996.3	14917.3	14503.4	14917.7	35352	40077.5	37510.3	24816.7	16277.8	14779.5	37646.6
O60218	AKR1B10	17669.8	20725.2	22431.2	86848.7	79770.4	100560	23552.6	26995.2	24502.8	71249.5	62482.5	56866.8	20275.4	89059.6	25016.9	63532.9
O95340	PAPSS2	2.59022e+06	2.52296e+06	2.54882e+06	1.49601e+06	1.46352e+06	1.43995e+06	1.39337e+06	1.48946e+06	1.48552e+06	3.66866e+06	3.72836e+06	3.67865e+06	2.554e+06	1.46649e+06	1.45612e+06	3.69189e+06
P33992	MCM5	335220	335441	342549	66183.8	45990.6	50075.5	74281.1	73117	77398.7	195229	182654	191331	337736	54083.3	74932.3	189738
Q9NZD2	GLTP	591743	610939	619466	352292	307025	310597	264674	292977	279631	690521	739866	682634	607383	323305	279094	704340
Q9BRA0	NAA38	1878.58	1755.1	1435.18	1302.82	1895.83	1580.43	757.61	1257.39	1121.51	1872.53	1386.81	4578.3	1689.62	1593.03	1045.5	2612.55
Q9BQE5	APOL2	403669	384155	358301	305093	309489	327108	240067	251603	231450	592507	594017	615636	382042	313896	241040	600720
Q03426	MVK	171616	185044	180096	143635	131254	132375	93383.7	96349.4	91012.5	220429	234695	235924	178919	135755	93581.9	230349
Q99541	PLIN2	47926.6	55643.7	65041.8	34186.2	31202.2	26535.8	30398.8	30061	28194.8	66492.2	76069.3	75051.3	56204.1	30641.4	29551.5	72537.6
P52292	KPNA2	343232	296281	314366	158575	152157	140301	100549	109652	111241	261234	257007	268580	317960	150344	107147	262274
O95810	CAVIN2	50722	43765.3	44827.6	62192.8	78076.6	64463.9	74111.4	68653.8	74172.8	185214	166474	177926	46438.3	68244.4	72312.7	176538
P49327	FASN	9.50291e+06	9.2646e+06	9.27516e+06	5.28347e+06	4.95545e+06	4.90854e+06	3.49321e+06	3.4864e+06	3.51154e+06	8.1777e+06	8.56257e+06	8.82097e+06	9.34756e+06	5.04915e+06	3.49705e+06	8.52041e+06
Q13257	MAD2L1	123697	113440	139145	44534.9	45574.9	37439.1	46341.4	41083.4	41780.9	95519.1	113375	105669	125427	42516.3	43068.6	104855
P18858	LIG1	15577.1	13896.4	15164.3	3624.55	3569.69	3327.76	2259.64	5344.1	4336.76	11421.8	8977.43	8662.28	14879.3	3507.33	3980.16	9687.17
Q9UBM7	DHCR7	71372.2	75253.7	71125.4	66102	73043	73770	37302.4	38267.9	37379.2	89667.9	92890	91577.4	72583.7	70971.6	37649.8	91378.4
P49736	MCM2	494571	449097	501601	101193	103591	85308.6	115689	122266	118233	281515	277700	298288	481756	96697.7	118729	285834
Q12983	BNIP3	13482.1	7277.91	9098.27	9558.82	6634.86	7639.75	12925.7	15133.3	11678.4	33762.1	29526.4	31858.6	9952.75	7944.48	13245.8	31715.7
O15431	SLC31A1	31893	39432.6	33863.1	30354.1	28519	31624.9	19699.7	20296	17997.9	43043.3	52150.9	43616.5	35062.9	30166	19331.2	46270.2
Q9BU40	CHRDL1	25830.1	28276.4	30432.3	16396.1	15961	12914.3	15409.2	13208.8	13869.7	29016.4	34367.1	36801.8	28179.6	15090.5	14162.5	33395.1
P25205	MCM3	948381	952566	1.00503e+06	217878	198876	203120	241709	257984	274885	585761	603682	634121	968658	206625	258193	607855
Q9P1Z2	CALCOCO1	92458.4	108452	108126	82935.8	89740.8	87229.8	59364.6	66489	69822.9	155727	147266	157551	103012	86635.5	65225.5	153515
P24390	KDELR1	4895.85	6131.31	7064.35	7800.55	7604.95	6497.78	4814.61	3444.38	2969.4	7411.73	10855.8	8110.77	6030.5	7301.09	3742.8	8792.78
P33947	KDELR2	4895.85	6131.31	7064.35	7800.55	7604.95	6497.78	4814.61	3444.38	2969.4	7411.73	10855.8	8110.77	6030.5	7301.09	3742.8	8792.78
Q9UHN6	CEMIP2	83385	75748.2	78918.1	60637.9	55270.3	53589.7	49786.6	52072.6	49542.1	116288	112847	122975	79350.4	56499.3	50467.1	117370
Q6NTF9	RHBDD2	4569.7	3181.01	4403.6	3670.99	3557.68	3895.93	1206.23	1564.47	2240.39	4246.53	4137.03	3243.31	4051.44	3708.2	1670.36	3875.63
Q96CF2	CHMP4C	3962.93	5242.53	2789.1	1639.23	2759.98	2333.54	2370.65	1713.4	1270.01	2907.42	4960.46	4468.25	3998.19	2244.25	1784.69	4112.04
P38936	CDKN1A	7394.29	7488.44	9009.77	5610.73	6250.21	6413.3	6216.39	6468.38	8154.11	16119.2	12669.8	19047.5	7964.17	6091.41	6946.29	15945.5
P52789	HK2	417976	399195	415128	389785	374508	374510	266803	282534	262856	588819	671633	602193	410766	379601	270731	620882
Q9BV57	ADI1	238936	230670	253171	155748	165377	160155	79587.5	84364.8	95062.6	187106	197012	209140	240926	160427	86338.3	197752
Q96BZ9	TBC1D20	1496.67	1169.13	1361.52	2023.67	1337.03	959.682	950.878	1378.15	734.978	3325.77	1195.9	2483.84	1342.44	1440.13	1021.34	2335.17
P09601	HMOX1	65149.5	60738.7	57028.4	31365.7	29240.4	32930.5	19245.6	16269.6	18120.1	34989.5	42363.9	45237.8	60972.2	31178.9	17878.4	40863.7
Q96T37	RBM15	421040	532566	759118	857725	497239	384617	493914	513847	247650	585372	1.49236e+06	784229	570908	579860	418470	953986
Q96KB5	PBK	11977.3	9859.39	12063.5	5474.65	5099.66	5146.49	3147.12	4861.15	5531.52	8292.45	10862.4	11579	11300.1	5240.27	4513.26	10244.6
P21266	GSTM3	756584	739613	821090	947432	897870	973448	469173	457015	445890	964733	1.05433e+06	1.07077e+06	772429	939583	457359	1.02994e+06
Q9NSV4	DIAPH3	206261	194134	211218	99033	92951.3	96053.7	77286.3	82647.5	77668.7	176261	175295	183032	203871	96012.7	79200.8	178196
Q14168	MPP2	4200.19	6111.01	6531.77	9339.38	12449.5	13338.4	4338.97	3653.49	4466.21	8829.02	8216.79	10786.2	5614.32	11709.1	4152.89	9277.35
Q96A49	SYAP1	434446	419352	386405	272043	255449	271120	193226	223332	231286	466215	464045	516964	413401	266204	215948	482408
Q8IZ07	ANKRD13A	212832	220651	221486	166168	163244	165807	130145	113199	123349	263167	275146	279023	218323	165073	122231	272445
Q16706	MAN2A1	237291	241586	250817	182698	173453	166431	125470	127935	128039	283281	287028	275474	243231	174194	127148	281928
P30305	CDC25B	33233.6	32204.2	52841	37702.4	25993.7	15829.1	28052	30876.6	11105.7	36106.6	80657.9	38299.3	39426.3	26508.4	23344.8	51687.9
Q5GLZ8	HERC4	2.61677e+06	2.4639e+06	2.52112e+06	1.55206e+06	1.43758e+06	1.42704e+06	1.29053e+06	1.31789e+06	1.26795e+06	2.5765e+06	2.91731e+06	2.97305e+06	2.53393e+06	1.47223e+06	1.29212e+06	2.82229e+06
Q8N8E3	CEP112	126003	129301	168454	96815.8	73981.5	46929.9	77077.3	101654	39598.9	134416	203133	137265	141253	72575.7	72776.7	158271
O75155	CAND2	4115.73	3496.82	4006.93	1896.63	1753.47	1214.74	2385.42	1160.92	1563.53	3945.35	3643.29	3416.04	3873.16	1621.61	1703.29	3668.23
O95786	DDX58	92809.2	102182	98267.6	85627.8	86614.9	79349	66724.6	69748.7	68966	144935	147942	147261	97752.8	83863.9	68479.8	146712
Q9UKR5	ERG28	10424.2	11968.1	12355.1	11615.2	11603.3	13569.3	7378.14	7090.24	6685.86	12736.4	15842.9	16701	11582.5	12262.6	7051.41	15093.4
Q7Z7N9	TMEM179B	1477.56	1391.03	1342.44	865.283	1010.05	1243.38	972.413	938.359	689.689	1488.76	2338.06	1733.83	1403.67	1039.57	866.82	1853.55
Q9BT25	HAUS8	8283.97	10414.8	8327.44	5497.68	2272.08	4626.64	4658.74	4027.03	3393.73	7984.76	9794.66	8036.6	9008.72	4132.13	4026.5	8605.34
P24385	CCND1	233074	225758	227938	152970	146398	142054	105876	104256	104825	218726	221575	230536	228923	147141	104986	223612
Q92743	HTRA1	1334.03	1483.77	2114.77	2106.18	1197.6	1760.84	896.439	1035.79	1120.66	1627.37	3075.52	1733.68	1644.19	1688.2	1017.63	2145.52
P26374	CHML	21218.4	21339.6	30913.1	13574.6	11560.2	8813.62	12504.6	10114.8	9949.63	18533	28187.4	21877.8	24490.3	11316.1	10856.3	22866.1
P11908	PRPS2	937954	957954	1.0065e+06	690491	660930	650385	614238	583003	578753	1.21858e+06	1.31536e+06	1.18818e+06	967470	667268	591998	1.24071e+06
Q86V21	AACS	180325	179289	186773	189806	166016	170048	133830	143028	126639	282923	295219	265784	182129	175290	134499	281309
P12004	PCNA	1.63159e+06	1.51596e+06	1.59593e+06	543906	517003	460175	453334	483488	476293	936717	1.01753e+06	1.00118e+06	1.58116e+06	507028	471039	985144
O43520	ATP8B1	127096	121905	129766	56159.6	50069.6	53553.7	43772.3	48610.7	47387.1	100932	100930	90152.7	126256	53261	46590	97338.1
P50748	KNTC1	47550.6	40813.5	47893.6	13547.9	12044.5	11712.2	18282.3	15967.1	15160	34919.1	38409.9	29656.4	45419.2	12434.9	16469.8	34328.5
Q15645	TRIP13	62425	65668.4	63123.2	20114	16856.4	16945.8	25361.1	25010.2	27098.4	52728	51296.9	57424.7	63738.9	17972.1	25823.3	53816.5
P58397	ADAMTS12	43808.6	39660.4	44099.1	43406.3	44365.3	42626.5	28891.9	28843.5	28681.5	65677.8	62012.2	52342.4	42522.7	43466	28805.6	60010.8
Q86WV6	STING1	59540.7	59908.4	54724.7	63383.2	67732.9	57722.9	37001.5	34983.3	34826.9	68351.2	71931.9	81748.6	58057.9	62946.3	35603.9	74010.6
Q6PIU2	NCEH1	954352	933348	921998	587813	546713	583308	496169	478415	491826	968243	1.01418e+06	1.06301e+06	936566	572611	488803	1.01514e+06
Q13137	CALCOCO2	113442	119800	130870	120254	107549	105314	74866.4	81841.1	74897.6	164113	149584	163040	121371	111039	77201.7	158913
Q96PZ2	FAM111A	2028.86	1202.44	1146.39	1419.77	940.663	812.569	792.046	1272.89	876.097	1815.47	2258.17	1962.8	1459.23	1057.67	980.344	2012.15
Q13445	TMED1	67809.1	96282.3	93815.6	63636.4	64925	69440.1	51094.7	39047	39451.8	71151.7	92077.6	102430	85969	66000.5	43197.8	88553.2
P17936	IGFBP3	62873	64775.5	65428	105523	98533.1	105998	50227.3	53215.6	44650.1	103786	98116.5	99054.7	64358.9	103351	49364.3	100319
P26572	MGAT1	135794	138013	155719	124298	112461	123722	88795.4	87298.8	85171.9	167728	183127	178985	143176	120160	87088.7	176613
Q15124	PGM5	134676	132226	127886	94517.7	92989.8	97703.9	87554.1	93531.5	96789.2	198455	172707	191190	131596	95070.5	92624.9	187451
Q8NEM2	SHCBP1	5022.11	8650.38	7048.36	3238.87	3173.34	2960.62	2295.31	2029.93	1374.11	4506.83	3013.29	3973.3	6906.95	3124.27	1899.78	3831.14
Q0PNE2	ELP6	6870.17	6818.3	6125.08	5487.4	5096.58	5412.66	3070.68	4399.75	3730.74	7778.69	7625.72	7171.54	6604.51	5332.21	3733.72	7525.32
P68366	TUBA4A	191582	182355	191626	120501	121323	107733	94224.4	92719.2	100143	195166	195189	188177	188521	116519	95695.5	192844
O95359	TACC2	41051.6	41541.2	47900.3	48770.5	40211.7	41403.8	24665	26464	25405.9	46782.3	53293	53709.7	43497.7	43462	25511.6	51261.6
P33993	MCM7	312767	296497	314378	116676	105593	108340	105648	113332	110211	210876	219358	230077	307881	110203	109730	220104
Q08623	PUDP	1935.88	2996.18	4341.68	1696.61	952.918	1654.99	2018.91	794.637	1565.45	1649.12	2443.49	4662.3	3091.24	1434.84	1459.67	2918.3
P32455	GBP1	569903	529511	490803	720647	683611	712802	469409	507714	486404	923581	1.01561e+06	977551	530072	705687	487842	972247
Q9NV35	NUDT15	132154	126709	132221	72131.3	65668	64327.9	69708.6	63881.5	59780.9	117287	132178	135733	130361	67375.7	64457	128399
P53602	MVD	179304	170295	177383	167149	158563	165422	108649	109022	108257	216656	208095	224459	175661	163711	108643	216403
P36871	PGM1	1.23324e+06	1.1438e+06	1.15692e+06	2.13549e+06	2.06498e+06	2.19879e+06	947507	965484	922631	1.89933e+06	1.88989e+06	1.85764e+06	1.17799e+06	2.13308e+06	945207	1.88229e+06
Q16222	UAP1	2.16616e+06	2.16181e+06	2.26024e+06	1.13183e+06	1.06201e+06	963957	960392	1.00154e+06	981179	1.94136e+06	2.0104e+06	1.89952e+06	2.19607e+06	1.0526e+06	981036	1.95043e+06
P42892	ECE1	464382	446409	444268	482909	483742	444058	341558	330605	302994	660887	671150	599180	451686	470236	325052	643739
P61024	CKS1B	48160.9	50584.4	48675	20290	19203.9	21969.1	17704.9	17678.6	17268.2	34328.5	34665.2	35123	49140.1	20487.7	17550.5	34705.6
P33552	CKS2	48160.9	50584.4	48675	20290	19203.9	21969.1	17704.9	17678.6	17268.2	34328.5	34665.2	35123	49140.1	20487.7	17550.5	34705.6
Q16890	TPD52L1	83494.4	83583.3	80800.7	62176.6	59184.6	59455.1	62402.7	55382.9	51961.5	105654	108392	121493	82626.1	60272.1	56582.4	111846
O14745	SLC9A3R1	699967	751176	699206	476657	467120	453797	411443	418070	430308	797762	832447	843606	716783	465858	419940	824605
P42574	CASP3	384196	410359	461416	399520	374885	374570	391267	369319	363027	706999	770066	721623	418657	382992	374538	732896
Q99447	PCYT2	148263	165329	165921	100441	102575	104014	82243	85724.1	84347.7	163609	154006	175117	159838	102344	84104.9	164244
Q9UHI8	ADAMTS1	1920.62	2723.56	2395.24	4645.33	2761.82	3086.9	1051.85	1074.72	1928.39	2123.9	3741.07	2046.33	2346.47	3498.02	1351.65	2637.1
P78559	MAP1A	613366	616780	600876	472898	453123	453395	379922	412119	399286	773697	748485	797379	610341	459805	397109	773187
Q9H5V8	CDCP1	9068.41	7722.41	9687.48	1470.89	2864.22	1674.57	10410.8	7734.89	7240.36	15666.2	18301.4	15441	8826.1	2003.23	8462.02	16469.6
Q15418	RPS6KA1	80124.7	78477.6	77909.2	45882.4	43014.1	37838.4	35442.7	36241.5	35381.1	65824.9	72149.1	70318.8	78837.2	42244.9	35688.5	69430.9
Q01650	SLC7A5	110855	96579.2	87461.8	93561.3	93313.2	87905.3	58131.1	64245.4	53917.6	114575	113015	115254	98298.6	91593.3	58764.7	114282
O60704	TPST2	5719.7	5817.66	9322.45	6964.86	8220.33	7000.27	6370.93	4800.56	4099.01	9269.02	10250.5	10072.7	6953.27	7395.16	5090.17	9864.07
Q9UGV2	NDRG3	103580	102602	99543.3	69657.1	69811.6	65725	55736.4	59861.8	57235.8	105275	106587	122527	101908	68397.9	57611.3	111463
P00338	LDHA	1.1544e+07	1.03492e+07	1.04821e+07	1.60602e+07	1.51788e+07	1.57658e+07	7.12273e+06	7.02253e+06	6.60024e+06	1.3224e+07	1.37432e+07	1.31443e+07	1.07918e+07	1.56683e+07	6.91516e+06	1.33705e+07
Q9NTJ3	SMC4	194308	188088	203392	55442.1	48782.3	48985.3	61679.9	59464	55151.8	112274	117100	111492	195263	51069.9	58765.2	113622
Q99538	LGMN	8243.84	8837.38	6462.3	29292.2	27059.3	34083.9	13592.7	11917.5	12214.1	24701.6	23106	25100.1	7847.84	30145.1	12574.8	24302.6
Q643R3	LPCAT4	3640.51	3396.52	5764.55	3964.37	4981.78	4095.58	3103.28	4095.33	4144.84	7207.86	7877.09	6778.72	4267.19	4347.24	3781.15	7287.89
Q8IZV5	RDH10	25205.4	25056.8	26216.7	53966.2	57034.2	57003.8	34847.2	35267.6	32317.3	65169.2	64442.6	66977.8	25493	56001.4	34144	65529.9
Q7Z3E5	ARMC9	190681	196261	185951	98899.8	94829.9	96848.9	96612.8	90945.6	88618	164018	190339	174326	190964	96859.5	92058.8	176228
Q9C0E8	LNPK	120201	109446	106835	166844	172891	168893	93595.8	92512	92540.2	179676	178592	174632	112160	169543	92882.7	177633
Q9UBU9	NXF1	81636	79003.4	98703.4	113240	83535.3	69300.8	74406.8	87837.5	55142.5	103802	206362	105289	86447.6	88692.2	72462.3	138484
Q9UDY4	DNAJB4	303301	316536	293266	377405	370111	398160	254861	237629	269279	486129	475972	487984	304368	381892	253923	483361
Q9H4D0	CLSTN2	21193.1	16188.5	18196.5	23896.6	19085.3	20895.1	23015.9	25562.2	21392.1	44206.6	48665	39689.6	18526.1	21292.3	23323.4	44187.1
Q13938	CAPS	1305.8	2186.86	1582.98	1406.85	1532.97	1875.16	890.39	869.279	1573.77	2568.31	1334.72	2406.98	1691.88	1604.99	1111.14	2103.33
P00491	PNP	1.80782e+06	1.78382e+06	1.81515e+06	1.16352e+06	1.10652e+06	1.19233e+06	1.06198e+06	1.06469e+06	1.20763e+06	2.10971e+06	1.94277e+06	2.24676e+06	1.80226e+06	1.15412e+06	1.11143e+06	2.09975e+06
P46459	NSF	1.21787e+06	1.15492e+06	1.21378e+06	1.23232e+06	1.14401e+06	1.17002e+06	875069	881028	895843	1.65805e+06	1.65315e+06	1.6987e+06	1.19552e+06	1.18212e+06	883980	1.66997e+06
Q9BUN8	DERL1	1957.15	1202.71	1246.66	1139.86	628.178	1189.16	810.202	1033.98	627.356	991.065	2009.06	1660.81	1468.84	985.731	823.845	1553.64
Q10472	GALNT1	378502	378822	363221	411348	384693	391158	240664	264118	256589	477701	469727	487384	373515	395733	253790	478271
Q8TCG1	CIP2A	32045.6	31588.8	32723.6	14746	12187.7	16445.6	13722.4	16691.5	17262.5	28185.2	32836.8	28669.6	32119.3	14459.8	15892.1	29897.2
P02462	COL4A1	29706.7	27234.5	37170	71579.4	65872	71740.2	30868.6	28277.4	28663	55896.4	62514	46214.5	31370.4	69730.5	29269.7	54875
P29400	COL4A5	29706.7	27234.5	37170	71579.4	65872	71740.2	30868.6	28277.4	28663	55896.4	62514	46214.5	31370.4	69730.5	29269.7	54875
P20337	RAB3B	139446	133954	130104	62189	60809.8	64554.5	70339.5	69469.4	69621.8	123056	132560	136984	134501	62517.8	69810.2	130867
Q9UDY2	TJP2	696399	672739	696132	442075	428294	413209	311853	330630	334627	600042	611570	619593	688423	427859	325703	610402
Q8N1Q1	CA13	5967.04	5706.78	5503.55	5210.68	7013.81	5347.94	4342.82	3595.22	3822.33	7744.11	6864.07	7356.02	5725.79	5857.47	3920.12	7321.4
P40306	PSMB10	211559	198680	198134	202662	200084	190235	125117	132336	119398	216866	238273	247541	202791	197661	125617	234227
Q7Z624	CAMKMT	1475.35	1535.8	1751.95	1413.94	942.914	1171.67	755.468	892.697	734.907	1355.97	1425.91	1656.52	1587.7	1176.17	794.357	1479.47
Q9BQ49	SMIM7	1178.96	981.373	1291.36	2294.5	1542.9	2277.88	1036.92	1128.85	1069.85	2286.57	1868.85	1867.97	1150.56	2038.43	1078.54	2007.8
Q99523	SORT1	24330.9	22149.3	27520.6	17335.3	14128.6	13270.9	17969.6	18115.4	16506.5	32517.9	34679.9	30640.7	24666.9	14911.6	17530.5	32612.8
Q2VPB7	AP5B1	1342.49	1536.47	1775.42	1171.37	1408.12	836.595	796.582	921.123	967.622	1126.07	1820.08	2040.26	1551.46	1138.7	895.109	1662.14
Q9UL01	DSE	4662.32	5610.69	4429.95	7039.75	5291.29	5878.57	4810.05	5389.27	3052.04	6079.44	10819.5	7682.71	4900.99	6069.87	4417.12	8193.88
Q9UKC9	FBXL2	31237.1	27107.1	27975.4	22343.6	19918.4	22353	20744.6	19766.3	17360.5	33539.3	35850.1	37764.4	28773.2	21538.3	19290.5	35717.9
Q9UL42	PNMA2	446399	439898	428774	187094	185048	164687	224990	237248	243103	430286	443499	432195	438357	178943	235113	435326
Q8NFJ5	GPRC5A	476287	463813	448546	342871	331000	308921	342234	370106	328239	642339	682435	599256	462882	327597	346860	641344
Q6ZWT7	MBOAT2	13819.6	10567.9	11148.5	11343.1	10650.2	12730.5	8232.94	8174.82	9337.86	16266.3	15294.9	16027	11845.3	11574.6	8581.88	15862.7
Q9UL46	PSME2	280681	301777	306676	221418	217122	229660	201420	183913	187205	329823	353359	375027	296378	222734	190846	352736
Q96KC8	DNAJC1	59553.9	59015.5	51128.4	78980	65326.9	70392.6	40672.9	41150.5	35214.2	69367.4	78011.4	68822.6	56565.9	71566.5	39012.5	72067.1
Q9HB58	SP110	18012.1	15577.4	20717.5	15201.8	14004.7	11366.7	11079.4	11937.4	14683.9	21173.8	24764.6	23663.9	18102.4	13524.4	12566.9	23200.7
P18669	PGAM1	6.37055e+06	5.78441e+06	6.0985e+06	8.64462e+06	8.32735e+06	8.35524e+06	4.33677e+06	4.75747e+06	4.36702e+06	8.0207e+06	8.62929e+06	8.18762e+06	6.08449e+06	8.4424e+06	4.48709e+06	8.2792e+06
Q52LW3	ARHGAP29	413447	404755	400828	212178	220410	215279	216151	215988	225965	404603	401776	407773	406344	215956	219368	404717
Q9H1P3	OSBPL2	16916.5	17622.3	20353.9	15815.6	9972.65	9516.45	8034.96	9408.68	7760.47	14032.2	16232.2	16118.9	18297.6	11768.2	8401.37	15461.1
O15504	NUP42	1475.46	2312.21	1333.1	1358.15	1095.43	1094.93	778.243	1097.62	783.933	1126.59	1722.44	2041.04	1706.93	1182.83	886.597	1630.02
Q8IVL5	P3H2	39940.4	33280.7	34755.9	73674.8	70273.6	75609.2	24460.8	23877.3	20599.9	45728.2	43442.9	37311.2	35992.3	73185.8	22979.3	42160.8
Q9H6S3	EPS8L2	131553	125900	114588	107521	108503	98285.3	76389.1	80528.2	83011.9	144178	134349	161342	124014	104770	79976.4	146623
Q9NQX4	MYO5C	1420.43	1061.6	1369.7	1224.18	1134.24	1583.3	810.827	880.779	780.886	1157.9	1781.1	1583.17	1283.91	1313.91	824.164	1507.39
Q9NZ01	TECR	111727	117759	119317	123384	122400	128511	78555.1	64555.4	74691.5	124128	134732	139486	116268	124765	72600.7	132782
Q9GZX9	TWSG1	10352.2	9330.24	12594.9	12709.6	12685.8	11201.7	9097.96	7086.43	6757.41	12031.3	14838	15038.9	10759.1	12199	7647.26	13969.4
P34741	SDC2	50992.3	49261.8	49090.5	74142	79893.6	85622.4	33856.5	31364.7	29974	54315.9	61108.6	57831.9	49781.5	79886	31731.7	57752.1
O43731	KDELR3	2207.97	2192.26	5187.83	3440.8	5322.93	3174.97	2323.83	1851.24	1750.48	3816.41	3708.89	3255.95	3196.02	3979.57	1975.18	3593.75
Q99685	MGLL	223548	215177	237790	170517	151372	147159	125187	121471	122241	218821	230937	220859	225505	156349	122966	223539
Q5ST30	VARS2	1385.98	1201.25	1367.13	1085.58	906.724	1451.33	818.194	1010.61	838.507	1341.16	1884.52	1615.78	1318.12	1147.88	889.105	1613.82
O95347	SMC2	830547	835217	866151	258093	224498	218057	295456	299732	299398	511486	542708	568451	843972	233550	298195	540881
Q8N2K0	ABHD12	35445.2	39616.1	36497.8	31508.4	37080.4	34983.4	27503.6	26677	27401.1	47250.9	49540.4	50327.8	37186.4	34524.1	27193.9	49039.7
P34896	SHMT1	32476.8	31741	33400.3	19206.1	17878.9	17132.2	15934.8	14672.5	16308.9	26756	30015.9	27795.1	32539.4	18072.4	15638.7	28189
O60711	LPXN	54143.3	57647.6	55121.1	40670.4	41165.6	41940.8	51372.8	47701.5	51106.7	83140	85139.6	102137	55637.3	41258.9	50060.3	90138.7
Q14141	SEPTIN6	1657.42	1394.39	1366.23	3218.98	4161.06	2901.96	1807.49	1355.52	1172.53	2350.57	3450.32	1998.97	1472.68	3427.33	1445.18	2599.95
Q15041	ARL6IP1	89098.4	73420.4	81390.7	58709	58712.6	62688.9	45621	44353.9	46268	74054.2	86892.6	83909.9	81303.2	60036.8	45414.3	81618.9
Q9UHJ6	SHPK	4556.73	5501.75	5887.27	4113.58	3014.58	3885.84	4172.57	4463.4	2359.12	6615.28	6547.1	6597.18	5315.25	3671.33	3665.03	6586.52
Q15125	EBP	5474.27	6106.8	8708.24	4366.04	4563.41	2300.88	5197.7	2409.44	1734.35	4662.36	6849.78	5247.13	6763.1	3743.44	3113.83	5586.42
P48163	ME1	386382	362702	386833	252526	257196	237013	231527	235830	228061	388272	416336	439816	378639	248912	231806	414808
Q14315	FLNC	1.30832e+07	1.28653e+07	1.26174e+07	8.89489e+06	8.59374e+06	8.16516e+06	7.65116e+06	7.78968e+06	7.88482e+06	1.34489e+07	1.40695e+07	1.4172e+07	1.28553e+07	8.55127e+06	7.77522e+06	1.38968e+07
Q15327	ANKRD1	11759.4	11598.8	14457.2	19289.9	22721.6	25640.5	10007.8	12469.5	10766	23373.3	17144.7	18875.2	12605.2	22550.7	11081.1	19797.7
Q8NFZ0	FBH1	25271.5	32274.4	45031.4	39227.8	27791.5	19555.3	36886	38434.5	16461.7	38298.6	85647	40002.3	34192.4	28858.2	30594.1	54649.3
Q06210	GFPT1	1.82127e+06	1.80628e+06	1.80017e+06	1.61553e+06	1.53235e+06	1.57958e+06	1.35362e+06	1.34168e+06	1.31001e+06	2.24033e+06	2.47545e+06	2.41937e+06	1.80924e+06	1.57582e+06	1.3351e+06	2.37838e+06
Q92882	OSTF1	560774	563099	575047	525597	493875	487878	394936	398650	387363	679025	729773	692809	566306	502450	393650	700535
Q15003	NCAPH	113809	119443	123562	41955.1	35947.9	39588.6	39852.7	41947	38481.9	66785.4	76711.8	70486	118938	39163.9	40093.9	71327.7
Q9H0F7	ARL6	1534.54	1209.33	1598.18	1683.48	2294.03	1397.8	1189.73	788.383	901.313	1704.5	1646.51	1770.07	1447.35	1791.77	959.808	1707.02
P21980	TGM2	1.63387e+07	1.71559e+07	1.71933e+07	2.56019e+07	2.49497e+07	2.54234e+07	1.86901e+07	1.79645e+07	1.78529e+07	3.20471e+07	3.20683e+07	3.28008e+07	1.6896e+07	2.5325e+07	1.81692e+07	3.23054e+07
Q6DD88	ATL3	2.07871e+06	1.99878e+06	2.0516e+06	2.07782e+06	2.16237e+06	2.07968e+06	1.50572e+06	1.42216e+06	1.43351e+06	2.51103e+06	2.60282e+06	2.63716e+06	2.04303e+06	2.10662e+06	1.45379e+06	2.58367e+06
Q6PL24	TMED8	7585.3	10280.8	11001.7	10557.1	9536.11	5221.9	5920.11	6017.43	4018.15	8832.91	11504.1	7987.06	9622.59	8438.36	5318.56	9441.35
P18031	PTPN1	1.63652e+06	1.52179e+06	1.53546e+06	1.26896e+06	1.25742e+06	1.26347e+06	1.111e+06	1.18272e+06	1.11696e+06	1.96994e+06	1.97597e+06	2.09842e+06	1.56459e+06	1.26328e+06	1.13689e+06	2.01478e+06
P27105	STOM	29779.9	34424	35132	21591.8	22733.1	20913.1	21669.3	17305.6	20451.4	35566.4	36991	32678.2	33112	21746	19808.8	35078.6
O14879	IFIT3	85644.7	86356.9	86952.9	62116.7	65063.6	63832	49988.5	60198.3	60738.7	95322.6	103306	102789	86318.2	63670.8	56975.2	100472
O15231	ZNF185	15515.8	13720.4	11883.3	6637.51	6720.93	4455.63	12396.2	11548.7	11457.4	18889.2	23992.7	19523.7	13706.5	5938.02	11800.7	20801.9
Q709F0	ACAD11	38968.6	42209.5	40962.2	40743.7	38847.4	46568.2	37474.5	38445.3	37939.1	67098.6	72413.5	60732.5	40713.4	42053.1	37952.9	66748.2
Q8NCG7	DAGLB	15953.1	15700.5	14130.7	11112.8	12490.3	9769.54	7984.68	8772.98	8954.88	16741.3	16575.4	11864.4	15261.4	11124.2	8570.85	15060.3
P42338	PIK3CB	1362.61	1513.86	1380.27	1157.43	926.279	983.024	727.915	847.275	975.945	1293.01	1260.22	1919.95	1418.91	1022.25	850.379	1491.06
Q15738	NSDHL	339352	321189	324263	249833	238688	236586	210911	214480	197131	352280	360357	378754	328268	241702	207507	363797
P15559	NQO1	4.39419e+06	4.36487e+06	4.51203e+06	2.95091e+06	2.73195e+06	2.93137e+06	1.8544e+06	1.86077e+06	1.74202e+06	3.15258e+06	3.34624e+06	3.06394e+06	4.4237e+06	2.87141e+06	1.81906e+06	3.18759e+06
P54652	HSPA2	110492	113311	111687	168233	173330	176358	89856.1	87837.5	85974.8	158880	142923	159325	111830	172640	87889.5	153709
P00374	DHFR	922590	953009	872378	677882	710881	748020	486324	515878	554197	923140	880505	917345	915992	712261	518800	906996
Q15047	SETDB1	1710.76	1479.79	1157.17	1125.65	972.285	1092.81	681.118	1080.97	835.235	1282.43	1297.61	1940.97	1449.24	1063.58	865.775	1507
Q70CQ3	USP30	2852.94	1457.22	2181.54	1287.71	1255.72	1244.75	1385.44	995.404	1495.89	2408.47	2112.23	2224.42	2163.9	1262.73	1292.24	2248.37
Q9NNX1	TUFT1	202381	213774	215316	212331	228155	230609	159049	167528	151834	289197	260844	281666	210490	223698	159470	277236
P07195	LDHB	4.08426e+06	3.95934e+06	3.97653e+06	2.71158e+06	2.32952e+06	2.38467e+06	2.45181e+06	2.48536e+06	2.38015e+06	3.93295e+06	4.58936e+06	4.18879e+06	4.00671e+06	2.47526e+06	2.43911e+06	4.23704e+06
Q53F39	MPPE1	1146.58	1384.96	1620.72	1159.04	815.896	1014.39	882.298	1005.48	762.476	1117.04	1770.01	1714.78	1384.09	996.443	883.417	1533.94
P84157	MXRA7	62464.6	70387.6	69269.8	84029.2	80324.8	74049.6	53150	47810	46522.3	91446	85413	78702.5	67374	79467.8	49160.8	85187.2
O95273	CCNDBP1	44009.2	47762.2	43343.6	42790.6	37496.2	38574.5	32317.4	29485.8	26708.3	48425.8	54220.1	50685.3	45038.3	39620.4	29503.8	51110.4
P51452	DUSP3	178103	190496	182922	171764	171336	165396	129768	126634	127001	216908	226278	219455	183840	169499	127801	220880
Q9NQ88	TIGAR	181130	178814	187471	155710	172075	161951	146109	138122	129588	235824	243258	235822	182472	163245	137940	238301
P23743	DGKA	176998	180207	179241	172706	168980	166217	132203	130778	135393	234678	226402	225979	178815	169301	132791	229020
Q7Z7M0	MEGF8	1615.23	1337.84	1447.39	1245.64	895.364	918.859	852.228	958.034	1036.25	1325.08	1460.42	2120.2	1466.82	1019.96	948.836	1635.24
P45877	PPIC	90329.7	101246	113620	274175	274627	301423	94782.2	95520.6	91609.4	168915	163987	152916	101732	283408	93970.7	161940
Q13572	ITPK1	41051.6	48871	41484.6	32848.3	35392.8	34708.1	30311.6	29623.4	36301.3	55810.2	54491.3	55364.2	43802.4	34316.4	32078.8	55221.9
Q8N8S7	ENAH	556497	563714	565082	645337	622126	607257	491557	516101	528617	894661	870434	878548	561765	624907	512092	881214
Q99959	PKP2	167856	156519	144584	158413	165623	157009	121832	133621	122944	224758	227291	198684	156320	160348	126133	216911
Q86XF0	DHFR2	45850.8	45894.4	39784.4	33469.7	35146.4	39391.9	25235.4	24069.5	29686.2	41142.3	46697	47682.6	43843.2	36002.7	26330.4	45174
P30039	PBLD	9809.48	8437.47	9398.11	12697.2	11490.9	11420.6	10750.2	8845.09	8428.38	12645	19713.5	15669.5	9215.02	11869.6	9341.22	16009.4
Q6IAN0	DHRS7B	51260.2	50273.5	46470.4	53485.6	55932.5	55582.7	40537	46683.7	42771.4	73271.3	75909.5	73271.7	49334.7	55000.3	43330.7	74150.8
Q9NSY1	BMP2K	78573.9	75183.5	83551.4	71823.9	77368.3	66470.6	50053.7	52434.8	48005.2	82034.5	89327.6	85570.8	79102.9	71887.6	50164.6	85644.3
Q9P035	HACD3	221253	221785	224166	208096	213419	233226	203086	185555	191546	294357	344301	351192	222401	218247	193395	329950
Q15906	VPS72	1395.55	1428.6	1724.29	1397.2	1185.66	1195.03	938.648	1066.19	792.219	1603.98	1357.72	1796.89	1516.15	1259.3	932.351	1586.2
P11137	MAP2	54438.8	54185.1	60891.6	38733.9	41906.2	44596.5	29174.7	26966.2	25562.9	43261.9	46655.4	49030.8	56505.2	41745.5	27234.6	46316
Q96GC9	VMP1	4545.44	3539.9	5751.37	4466.24	4465.4	4335.58	2551.98	2546.44	3925.92	6436.74	4867.4	4038.79	4612.23	4422.41	3008.12	5114.31
Q96NL6	SCLT1	1641.61	1082.5	1432.83	1301.11	894.245	1010.7	1013.51	1036.88	626.529	1023.94	1457.02	2068.87	1385.65	1068.68	892.307	1516.61
Q96EA4	SPDL1	8299.82	8543.17	6744.01	4606.51	4707.69	5545.79	3551.27	2185.83	3517.79	5049.39	3834.8	6845.62	7862.33	4953.33	3084.96	5243.27
Q9BX95	SGPP1	17598.9	15873.2	14720.7	15553.9	14923.9	14409.8	12804.7	14133.7	14768.5	23713.7	23789	23353.6	16064.3	14962.5	13902.3	23618.8
O14545	TRAFD1	136154	129193	117572	108520	114093	105425	80412.4	79007.4	84980.1	147404	132673	134622	127640	109346	81466.6	138233
Q14123	PDE1C	159303	167316	169467	114173	103360	94754.1	102929	108533	106531	194830	177883	166589	165362	104096	105998	179767
Q86U70	LDB1	1433.67	1281.11	1370.68	1064.4	1341.39	1111.31	1050.79	1082.55	800.561	1343.46	1764.45	1863.17	1361.82	1172.37	977.969	1657.03
Q9H6R7	WDCP	7231.52	8368.48	9517.12	7187.34	7828.45	6201.85	5045.67	6316.79	4037.69	9061.79	9651.42	7321.8	8372.37	7072.55	5133.39	8678.34
P00568	AK1	779708	798887	814740	897235	865995	813609	593245	640829	606393	996563	1.04754e+06	1.06384e+06	797778	858947	613489	1.03598e+06
Q5T9L3	WLS	94594.3	101379	97047.1	77647.7	84620.9	94882.3	63838.9	58442	63246.9	99073.1	99537.7	114590	97673.6	85717	61842.6	104400
Q9NR31	SAR1A	4.00389e+06	3.85872e+06	3.68536e+06	3.95133e+06	3.55529e+06	4.27565e+06	2.82194e+06	3.10026e+06	2.94801e+06	5.01103e+06	4.9528e+06	5.00776e+06	3.84932e+06	3.92742e+06	2.95674e+06	4.99053e+06
Q0IIM8	TBC1D8B	19912.6	23099.4	20938.2	31095.4	29838.7	32357.6	19141.1	18553	19819	35361.5	30779.9	30920.3	21316.7	31097.2	19171	32353.9
Q9H8K7	PAAT	1418.16	1269.3	1232.47	1015.48	817.597	972.564	802.082	1196.49	782.625	1611.05	1466.75	1604.81	1306.64	935.214	927.066	1560.87
P48735	IDH2	2.18971e+06	2.16192e+06	2.29954e+06	2.35036e+06	2.37602e+06	2.34448e+06	2.05388e+06	2.12673e+06	2.04847e+06	3.37379e+06	3.60234e+06	3.50847e+06	2.21705e+06	2.35695e+06	2.07636e+06	3.49487e+06
Q99871	HAUS7	1413.76	1351	1067.22	1024.32	981.426	1358.84	926.652	1086.29	1121.39	1454.35	1841.78	1975.8	1277.33	1121.53	1044.78	1757.31
P35270	SPR	203306	196963	193180	194678	185903	192920	160683	169119	148424	270155	268181	265363	197816	191167	159409	267900
P47224	RABIF	80628.1	80245	81501	63644	62956.4	60590.6	42379.4	42262.8	46362.5	73721.1	65359.6	80869	80791.4	62397	43668.2	73316.6
P39748	FEN1	395152	368284	421827	195040	195180	169843	199629	202620	191553	313577	361674	321625	395088	186688	197934	332292
Q9P246	STIM2	3078.54	2570.79	1571.04	2413.26	945.065	1445.08	881.926	1002.86	1435.57	1621.36	2291.14	1657.62	2406.79	1601.13	1106.79	1856.71
P57764	GSDMD	24023.4	19401.6	18794.4	21329.2	16085	17330.5	10967.8	13232.8	12326.4	19691	18269.9	23270.7	20739.8	18248.2	12175.7	20410.5
Q9P0S3	ORMDL1	21976.4	24561.3	29489.9	14802.1	13105.4	12553.5	14937	13098.6	9966.69	20225.9	21782.8	21672.3	25342.5	13487	12667.4	21227
Q53FV1	ORMDL2	21976.4	24561.3	29489.9	14802.1	13105.4	12553.5	14937	13098.6	9966.69	20225.9	21782.8	21672.3	25342.5	13487	12667.4	21227
Q6UVK1	CSPG4	23271.4	19197.5	23169.9	8175.39	8512.13	6489.4	7536.3	5576.17	6947.97	9906.26	11543.5	12154.8	21879.6	7725.64	6686.81	11201.5
Q6PID8	KLHDC10	1423.65	1503.22	1138.11	1234.4	756.483	1088.79	1061.13	1027	644.179	1058.11	1750.32	1765.38	1354.99	1026.56	910.771	1524.6
Q8IYB1	MB21D2	2109.22	2106.96	3301.75	2284.32	2280.78	2285.4	1766.25	1465.59	2082.37	2381.88	2712.64	3800.31	2505.98	2283.5	1771.4	2964.94
P35052	GPC1	3211.28	3542.38	3487.87	4489.94	4194.93	5208.65	2289.65	1473.05	1960.44	3638.08	3356.25	2576.78	3413.84	4631.17	1907.71	3190.37
Q2TBE0	CWF19L2	1432.93	1074.52	1697.09	1133.33	960.001	938.313	1029.65	807.716	826.14	1266.82	1434.4	1753.1	1401.52	1010.55	887.834	1484.77
P04406	GAPDH	5.69603e+07	5.47606e+07	5.6917e+07	5.53498e+07	5.46644e+07	5.24183e+07	3.71241e+07	3.98675e+07	3.80272e+07	6.28688e+07	6.60123e+07	6.34147e+07	5.62126e+07	5.41442e+07	3.83396e+07	6.40986e+07
Q12841	FSTL1	228005	215890	213379	298298	294591	300824	152984	160756	141894	256862	263939	240890	219091	297904	151878	253897
P48060	GLIPR1	26600.1	27123.3	25291.2	19772.3	16354.4	16898.7	16637.9	19499.5	15626.1	29891.8	33137.2	23404.7	26338.2	17675.2	17254.5	28811.2
P05997	COL5A2	16791.6	20136.8	20671.4	62211.8	66036.8	62941.1	20763.5	19055.2	17091.9	33064.3	29735.7	32084.6	19199.9	63729.9	18970.2	31628.2
P61769	B2M	544604	606231	604243	742438	657873	710895	461537	459610	478297	835246	792345	705192	585026	703735	466481	777594
O95864	FADS2	586649	566856	578414	324867	281995	308297	220441	228106	238740	356757	389016	398645	577306	305053	229096	381473
Q16851	UGP2	1.44479e+06	1.39147e+06	1.39607e+06	1.72535e+06	1.72514e+06	1.69005e+06	1.16851e+06	1.24297e+06	1.17459e+06	1.97331e+06	2.02435e+06	1.97024e+06	1.41078e+06	1.71351e+06	1.19536e+06	1.9893e+06
Q53GQ0	HSD17B12	431659	422170	431274	409369	413080	414850	368373	338222	320025	551429	553195	603788	428368	412433	342207	569471
P15374	UCHL3	374117	430581	388904	350084	331531	325936	296634	303204	288961	524464	468579	484461	397868	335851	296266	492501
Q96FQ6	S100A16	666967	698834	697663	794967	732593	710510	511190	461267	455979	737190	844419	792042	687822	746023	476146	791217
P35610	SOAT1	57392.8	63911.8	58623.9	28749.7	31166	32236.2	30478.2	27043.3	29865.2	46090.8	44433.1	54635.2	59976.2	30717.3	29128.9	48386.4
Q15121	PEA15	161369	192051	177383	231886	229141	220058	167102	151482	165896	293894	264693	245013	176934	227028	161493	267867
Q96D31	ORAI1	14618.5	13080.1	10320.3	7623.84	8509.05	7908.31	10095	7529.35	8049.66	14775.1	13248.1	14511.6	12673	8013.73	8557.99	14178.3
Q9HCE0	EPG5	144875	145819	156744	95864.2	89232.6	95070.4	97060.6	94608.9	102267	160151	166789	159657	149146	93389.1	97979	162199
P06737	PYGL	1.90452e+06	1.81761e+06	1.84476e+06	1.88721e+06	1.82169e+06	1.87858e+06	1.84646e+06	1.86068e+06	1.85521e+06	3.16456e+06	3.04097e+06	2.99743e+06	1.85563e+06	1.86249e+06	1.85412e+06	3.06766e+06
Q9Y315	DERA	274627	278759	282198	226424	214012	203753	190319	192525	190956	303426	332081	313339	278528	214730	191267	316282
Q96DH6	MSI2	56733.3	61443.7	68598.7	87367.4	85236.8	82628.9	58123.2	61467.2	50431	91685.6	96818	91961.7	62258.6	85077.7	56673.8	93488.4
P08133	ANXA6	1.20946e+07	1.21279e+07	1.23742e+07	1.54102e+07	1.54829e+07	1.53392e+07	1.04108e+07	1.06486e+07	1.02992e+07	1.71311e+07	1.74024e+07	1.71364e+07	1.21989e+07	1.54108e+07	1.04529e+07	1.72233e+07
Q99584	S100A13	2.16568e+06	2.18373e+06	2.23108e+06	2.97937e+06	2.92381e+06	2.86109e+06	1.81535e+06	1.78079e+06	1.89251e+06	2.93642e+06	3.03501e+06	3.06714e+06	2.1935e+06	2.92142e+06	1.82955e+06	3.01286e+06
Q9Y2Y0	ARL2BP	32474.4	40114.9	48427.3	33964.5	38374.7	32615.8	27152.5	29496.6	26512.2	41679.3	47444.2	47727.3	40338.9	34985	27720.4	45616.9
P42224	STAT1	1.3959e+06	1.36329e+06	1.34732e+06	1.19007e+06	1.18928e+06	1.17823e+06	1.0205e+06	1.00435e+06	1.04975e+06	1.70134e+06	1.65191e+06	1.70279e+06	1.36884e+06	1.18586e+06	1.02487e+06	1.68535e+06
P40763	STAT3	408786	425625	425352	457739	438402	455165	353029	339424	339231	552543	574123	568502	419921	450435	343895	565056
Q8TF72	SHROOM3	6618.74	8492.32	5198.87	6013.35	5127.76	5880.87	4271.48	5083.35	3940.06	7273.75	5736.28	8831.18	6769.97	5673.99	4431.63	7280.4
Q86UY6	NAA40	8423.92	6733.54	7618.65	6370.11	5195.05	5239.69	3187.27	4858.91	5422.03	6035.94	7955.74	8126.34	7592.04	5601.61	4489.4	7372.68
O00264	PGRMC1	203907	208375	200397	203595	203079	200948	168454	170760	163942	282787	271928	271402	204226	202541	167719	275372
Q15054	POLD3	6165.13	10831.2	9582.32	5194.21	3899.9	4038.03	2032.11	3546.16	3309.46	5812.53	2649.4	6130.57	8859.55	4377.38	2962.58	4864.16
Q13586	STIM1	181166	172735	174219	165474	163891	165157	145096	138627	139812	230738	236889	227613	176040	164841	141178	231746
Q9P2H5	USP35	1576.09	1194.73	1375.89	1182.72	1249.48	872.292	838.633	1096.51	945.936	1577.76	1398.13	1753.42	1382.24	1101.5	960.359	1576.44
P01889	HLA-B	296754	277139	271929	392840	390699	398195	263691	275953	272228	423287	462740	444336	281941	393911	270624	443454
O75352	MPDU1	179124	203679	242643	192176	204034	203052	151216	130505	144146	212810	258020	226553	208482	199754	141956	232461
Q5T6F2	UBAP2	66553.8	66151	69124.6	40905.5	46449.5	40335.9	34875.5	38020.1	37477.2	59514.5	59074.3	61794.6	67276.5	42563.6	36790.9	60127.8
Q6ZW76	ANKS3	1687.25	1538.3	1676.53	2018.82	850.215	1144.97	1027.43	1100.25	1366.72	1695.99	1580.84	2427.92	1634.03	1338	1164.8	1901.58
O43759	SYNGR1	1728.85	1571.33	1179.7	1001.84	988.873	1546.83	940.576	903.444	875.309	1114.62	1321.78	1998.84	1493.29	1179.18	906.443	1478.41
P35475	IDUA	1873.55	1487.1	1349.5	2519.17	1398.54	1705.78	752.333	958.674	793.384	1282.49	1309.07	1491.37	1570.05	1874.5	834.797	1360.98
Q9Y508	RNF114	127685	125295	120713	154854	148362	157043	92582.3	98993.3	96298.9	155843	151824	161393	124564	153419	95958.2	156353
P06280	GLA	23371.1	28268.8	24451.2	30717.7	33516.5	29602.7	18098.5	20337.4	20376.7	31988.2	28935.7	34801.3	25363.7	31279	19604.2	31908.4
P46734	MAP2K3	204543	205201	202852	152627	152635	143405	132572	140467	133858	218022	216534	227625	204199	149556	135632	220727
P52564	MAP2K6	204543	205201	202852	152627	152635	143405	132572	140467	133858	218022	216534	227625	204199	149556	135632	220727
P14324	FDPS	528555	532015	525212	376025	332162	350595	354043	349245	342244	549380	578399	572357	528594	352927	348510	566712
P04075	ALDOA	9.61716e+06	8.83943e+06	8.87983e+06	1.21605e+07	1.26119e+07	1.19729e+07	7.83964e+06	8.28663e+06	7.62689e+06	1.28037e+07	1.29556e+07	1.28635e+07	9.11214e+06	1.22484e+07	7.91772e+06	1.28742e+07
Q6GMV3	PTRHD1	65860.6	67276	65344.7	81587.3	79647.2	83495.1	51906.3	46550.2	46667.3	75133.4	79856.7	80783.4	66160.5	81576.6	48374.6	78591.2
P07996	THBS1	1.90524e+06	1.83284e+06	1.7396e+06	3.45783e+06	3.70219e+06	3.90679e+06	1.41183e+06	1.40998e+06	1.2919e+06	2.27228e+06	2.18391e+06	2.22442e+06	1.82589e+06	3.68894e+06	1.37123e+06	2.22687e+06
P18206	VCL	1.42497e+07	1.45852e+07	1.39202e+07	1.9701e+07	2.03765e+07	2.02445e+07	1.51444e+07	1.50554e+07	1.47777e+07	2.42245e+07	2.41423e+07	2.46673e+07	1.42517e+07	2.01073e+07	1.49925e+07	2.43447e+07
O75095	MEGF6	15040.1	18171.8	14087.9	31487.5	31963.6	30500.5	13356.2	13939.8	11795.6	20974.1	23749.6	18727.1	15766.6	31317.2	13030.5	21150.3
P30154	PPP2R1B	27805	33608.9	34027.4	24395.2	23061.9	23724.4	17545.4	16460.2	19292.5	26621.5	29222.6	30500.3	31813.8	23727.2	17766	28781.5
Q8TC12	RDH11	360423	312293	313263	371429	412256	378982	252590	281249	251437	441992	415020	414794	328659	387556	261759	423935
Q8NI35	PATJ	1342.38	2216.12	1403.61	1140.91	652.576	757.924	1235.42	995.676	682.969	1521.44	1370.87	1824.83	1654.04	850.469	971.356	1572.38
Q9Y6T7	DGKB	11209.9	13028.3	15404.2	10055.6	12029.9	10197	10225.4	8580.69	10891.8	15927.9	16858.9	15240.6	13214.1	10760.8	9899.29	16009.1
Q14651	PLS1	27610.4	26733.6	26300	16702.5	16243.6	16152.3	15846	13853.6	15788.1	23644.4	23190.4	26702.3	26881.3	16366.1	15162.6	24512.4
P05121	SERPINE1	1.38677e+06	1.4474e+06	1.50236e+06	1.76398e+06	1.74408e+06	1.73271e+06	1.48411e+06	1.39249e+06	1.39151e+06	2.29498e+06	2.32028e+06	2.28443e+06	1.44551e+06	1.74692e+06	1.4227e+06	2.29989e+06
Q9H741	C12orf49	165802	150484	187922	167567	158355	173613	145033	145564	129701	211139	231432	236613	168069	166512	140100	226395
Q8NHQ8	RASSF8	7233.92	6034.78	4166.59	4137.75	6892.47	3250.21	3629.68	4761.86	3756.03	4842.05	6710.37	8069.28	5811.76	4760.14	4049.19	6540.57
Q15438	CYTH1	264728	253656	233275	257160	250760	228643	157399	172874	172866	268716	279241	264648	250553	245521	167713	270868
Q99418	CYTH2	264728	253656	233275	257160	250760	228643	157399	172874	172866	268716	279241	264648	250553	245521	167713	270868
O43739	CYTH3	264728	253656	233275	257160	250760	228643	157399	172874	172866	268716	279241	264648	250553	245521	167713	270868
Q9UM00	TMCO1	43104.6	41039.1	40686.3	28609.9	27327.2	27841.4	31330.6	32782	25054.9	46760.2	53192.8	44036.5	41610	27926.1	29722.5	47996.5
P23526	AHCY	2.36317e+06	2.43313e+06	2.39062e+06	1.88797e+06	1.82915e+06	1.83455e+06	1.57541e+06	1.46932e+06	1.54016e+06	2.34016e+06	2.58054e+06	2.48282e+06	2.39564e+06	1.85056e+06	1.52829e+06	2.46784e+06
Q6NUM9	RETSAT	598302	588201	568280	458395	444631	432054	405307	391920	376577	593758	672027	626308	584928	445027	391268	630698
P50135	HNMT	1407.79	1801.85	1321.87	2282.41	1800.9	2264.62	1896.27	1286.15	1560.48	2481.92	3397.1	1750.15	1510.5	2115.98	1580.97	2543.06
Q96CN4	EVI5L	4753.86	5042.68	4960.73	6679.19	5276.43	6146.45	4754.11	2862.8	4458.61	6769.54	6372.47	6271.13	4919.09	6034.02	4025.18	6471.05
P00167	CYB5A	62667.6	76618.4	64797.5	72946.8	77707.1	80854.7	57812.1	63490.3	66726.4	112600	88079.7	101584	68027.8	77169.5	62676.3	100754
P17812	CTPS1	1.09566e+06	1.05417e+06	1.09053e+06	672267	665980	616483	595280	683182	632618	1.02548e+06	1.03216e+06	1.01422e+06	1.08012e+06	651577	637027	1.02395e+06
Q9UJ14	GGT7	3411.54	5556.06	3302.31	6028.96	6491.12	5922.94	3332.54	5212.82	3417.53	6165.19	6902.78	6157.12	4089.97	6147.67	3987.63	6408.37
Q765P7	MTSS2	3744.42	3271.81	3542.81	3468.2	3812.52	2417.84	1750.61	1391.24	2351.09	2908.78	2938.35	2978.54	3519.68	3232.86	1830.98	2941.89
P36959	GMPR	26043.9	27700.9	30850	22395.9	17051.2	14599.6	14871	20658.1	15895.4	24886.5	29250.8	28386.2	28198.3	18015.6	17141.5	27507.8
Q8TB03	CXorf38	35959.4	35949.6	36260.2	19248	19103	17139	16978.9	18029.2	15967.9	26266.3	27694.6	27756.8	36056.4	18496.7	16992	27239.2
P35555	FBN1	557914	547055	530628	667985	640081	621981	332979	344057	317546	538955	542629	509483	545199	643349	331527	530356
A6NDG6	PGP	94575	83459.1	96937.9	70488.8	72383.9	64607.5	59337.1	61706.7	63749.3	95208.1	103434	96911.3	91657.3	69160.1	61597.7	98517.8
Q8N3R9	MPP5	171532	184536	175435	142236	130446	140216	113929	118404	121637	193663	191712	180428	177168	137632	117990	188601
Q9H330	TMEM245	7375.19	10420.8	9623.64	8333.73	12400.9	12367.1	7395.66	6729.96	7495.44	12150.1	11381.4	11018.6	9139.88	11033.9	7207.02	11516.7
P10321	HLA-C	189491	170943	178892	276992	286160	288520	165162	155046	158073	258585	251089	254422	179775	283891	159427	254699
Q9BY49	PECR	12969.1	16895.7	21813.1	23481.7	19103	24073.3	18111.1	15238.5	16790	19480.9	31137.7	29467.5	17226	22219.3	16713.2	26695.4
O75909	CCNK	1078.64	1492.05	1491.18	1304.74	1057.32	1119.64	1007.51	945.314	1066.79	1531.82	1580.59	1707.22	1353.96	1160.57	1006.54	1606.54
Q92581	SLC9A6	24799.4	22433.3	22913.2	21485.2	20438	20052.9	18776.5	18030	16952	30171.3	27407.7	28207.4	23381.9	20658.7	17919.5	28595.5
Q9BXF6	RAB11FIP5	309776	290948	297657	286222	277052	286870	271383	267607	256155	398087	443296	427126	299460	283382	265048	422837
P04040	CAT	718335	759846	764838	476638	414589	462809	416691	375593	394745	591477	652651	649492	747673	451345	395676	631207
P11234	RALB	128706	114790	126174	100175	97016.4	97712.5	88080.5	94841	98132.1	143075	153129	152010	123223	98301.3	93684.5	149404
O43865	AHCYL1	533624	508954	531889	580961	568925	533785	384070	404643	377422	610109	640105	608193	524822	561224	388712	619469
Q9NWM8	FKBP14	123997	132280	138323	212378	217631	212158	129744	129013	123186	196847	217029	194637	131534	214056	127314	202838
Q9P2B7	CFAP97	1461.46	1636.3	1168.28	986.682	990.23	994.769	1053.24	825.232	726.592	1272.71	1235.46	1635.26	1422.02	990.56	868.354	1381.14
Q13432	UNC119	2127.96	2060	2298.75	2358.07	1427.49	3251.41	1018.86	1336.38	2029.86	2482.66	3288.74	1199.55	2162.24	2345.66	1461.7	2323.65
Q15067	ACOX1	188446	182204	186998	162543	163521	159728	108115	100610	112073	171732	163368	174479	185883	161931	106932	169860
P04083	ANXA1	5.84523e+06	5.79499e+06	5.43791e+06	4.90559e+06	5.07109e+06	4.73847e+06	3.87394e+06	3.80417e+06	3.99087e+06	6.05801e+06	6.12887e+06	6.33483e+06	5.69271e+06	4.90505e+06	3.88966e+06	6.1739e+06
Q6PJG6	BRAT1	1722.89	2163.11	1028.01	979.863	1774.95	1404.12	838.379	1369.45	1473.72	1319.11	2328.83	2185.49	1638	1386.31	1227.18	1944.48
Q03519	TAP2	150594	147018	143480	140285	128968	133683	124629	128706	128529	200946	210784	192952	147031	134312	127288	201561
P06744	GPI	4.00546e+06	3.92728e+06	3.89175e+06	5.10724e+06	4.8422e+06	5.02209e+06	3.1769e+06	3.32412e+06	3.02454e+06	4.94031e+06	5.17661e+06	4.95874e+06	3.94149e+06	4.99051e+06	3.17519e+06	5.02522e+06
P62253	UBE2G1	163856	164012	165662	128523	121169	111778	98309.8	98562.4	93890.2	141215	169703	149086	164510	120490	96920.8	153335
O75717	WDHD1	10999.2	13206.5	12242.5	8142.37	5650.6	5738.85	5954.68	5289.81	6729.84	9467	8567.4	10390.5	12149.4	6510.61	5991.45	9474.96
Q9NS00	C1GALT1	25031.3	25651.7	24113.4	19505.9	18683.4	20141.9	13681.5	14294.5	18361	23989.1	23311.9	25806.1	24932.1	19443.7	15445.7	24369
A6NHL2	TUBAL3	5293.6	6370.34	4285.83	2650.97	5318	5760.06	4097.07	2183.26	3825.03	3650.8	7238.77	5034.57	5316.59	4576.34	3368.45	5308.04
P53814	SMTN	228185	218459	242846	137611	138761	128032	123922	135014	133005	202133	210492	204825	229830	134801	130647	205816
Q92520	FAM3C	627986	594161	611539	722207	680770	670529	551149	578544	560684	868548	896280	895297	611229	691169	563459	886708
Q9ULE3	DENND2A	1363.34	2722.37	1971.43	1155.78	3447.89	2963.69	2879.37	2287.02	2751.69	4136.09	5170.87	3123.44	2019.05	2522.45	2639.36	4143.46
Q8WWI1	LMO7	2.39032e+06	2.36263e+06	2.28163e+06	1.5769e+06	1.5874e+06	1.48817e+06	1.54249e+06	1.57309e+06	1.56588e+06	2.42865e+06	2.46959e+06	2.4509e+06	2.34486e+06	1.55082e+06	1.56048e+06	2.44971e+06
Q9NR45	NANS	1.05621e+06	1.13062e+06	1.13868e+06	1.34861e+06	1.37044e+06	1.28767e+06	1.14392e+06	1.19084e+06	1.17935e+06	1.77385e+06	1.8909e+06	1.84998e+06	1.1085e+06	1.33557e+06	1.17137e+06	1.83825e+06
O75151	PHF2	23811.9	32898.4	38511	50902	36152.7	30153.4	36915.1	43309.6	26422	39753	85872.1	41686.2	31740.5	39069.4	35548.9	55770.4
Q9BRK5	SDF4	167460	146370	129901	223474	231281	234132	117818	117741	107000	178195	172043	186556	147910	229629	114186	178931
Q9NZU5	LMCD1	60029.6	63015.7	62135.8	102364	102013	105784	51065.6	54950.3	57879.5	87134.3	84789.6	84847	61727	103387	54631.8	85590.3
Q7LGC8	CHST3	2613.88	2792.01	2272.4	4843.17	6125.1	4631.34	1870.9	2765.5	3257.59	5665.61	3279.97	3406.85	2559.43	5199.87	2631.33	4117.48
P15144	ANPEP	1238.01	1336.09	1371.77	1347.57	1084.5	824.451	1066.69	1017.23	1097.26	1326.05	1668.53	1978.97	1315.29	1085.51	1060.39	1657.85
O75427	LRCH4	15249.2	20981.1	24827.3	22968.8	22549.1	21506.5	19474.2	21130.6	19342.2	29289.6	34670.9	29674.3	20352.5	22341.5	19982.3	31211.6
P30085	CMPK1	636911	664004	636580	803855	818877	800134	538272	531517	552605	868127	835575	830367	645832	807622	540798	844690
P37268	FDFT1	314317	309399	302927	208572	204365	202428	154783	149758	156822	223928	231477	264674	308881	205121	153788	240026
O15533	TAPBP	84385.7	82522	88531.5	92244.3	88978.6	86520.2	77962.7	80867.2	69202.6	121343	126416	107927	85146.4	89247.7	76010.9	118562
P23381	WARS1	1.20369e+06	1.16517e+06	1.18563e+06	1.37268e+06	1.42179e+06	1.37394e+06	1.17354e+06	1.18412e+06	1.14091e+06	1.76145e+06	1.87414e+06	1.82037e+06	1.18483e+06	1.38947e+06	1.16619e+06	1.81865e+06
Q15785	TOMM34	853119	837647	795464	317635	292381	301491	444142	432715	477132	652942	712534	744934	828743	303836	451330	703470
Q5EB52	MEST	198381	197006	203933	317463	333271	306142	166678	164992	169321	267118	264963	248601	199773	318959	166997	260227
O14929	HAT1	46321.7	45205.5	49106.2	19872.3	23746.4	20153.8	23848	17908.1	17371.2	29821.3	31510.2	30773.5	46877.8	21257.5	19709.1	30701.7
P62942	FKBP1A	109917	117262	106592	157947	134319	121935	122940	115686	112748	169073	205631	172602	111257	138067	117125	182435
P57737	CORO7	19087.3	19877.7	17975.9	19474.5	18229.2	18832	15453.2	16102.2	13958.5	22486.3	26886.7	21471.9	18980.3	18845.2	15171.3	23615
P07902	GALT	15400.5	17681.7	18148.1	17932.9	17229.8	19900.7	13759.3	13027.3	13032.6	19551.3	22241.9	20118.6	17076.8	18354.5	13273.1	20637.3
Q8N8J7	FAM241A	2253.98	1323.67	1544.58	1263.88	1087.46	951.645	1093	1155.28	729.765	1286.36	1573.37	1769.09	1707.41	1101	992.683	1542.94
P13693	TPT1	1.97876e+06	2.02437e+06	1.92955e+06	1.9621e+06	1.96689e+06	2.11662e+06	1.20332e+06	1.29386e+06	1.16073e+06	1.87663e+06	1.87087e+06	1.93782e+06	1.97756e+06	2.0152e+06	1.2193e+06	1.89511e+06
Q8N3V7	SYNPO	64262.9	73130	70027.6	184296	182838	174648	68021	67283.8	64243.1	111087	106617	92297.5	69140.2	180594	66516	103334
Q70UQ0	IKBIP	745207	719596	709441	1.0361e+06	1.00589e+06	1.0693e+06	772682	760734	756792	1.19641e+06	1.19114e+06	1.17011e+06	724748	1.0371e+06	763402	1.18588e+06
P06396	GSN	885746	844384	874449	3.59771e+06	3.55984e+06	3.59299e+06	1.18093e+06	1.20816e+06	1.10453e+06	1.86286e+06	1.79549e+06	1.76764e+06	868193	3.58351e+06	1.16454e+06	1.80866e+06
Q92570	NR4A3	496901	448147	501612	613687	681856	668417	437252	412964	424112	646763	664567	666523	482220	654653	424776	659284
O94804	STK10	165417	149901	146520	122005	127028	108289	104139	104215	109259	179487	150428	162823	153946	119107	105871	164246
Q13641	TPBG	107114	99654.1	97324.1	96682.6	99611	100337	92048.1	88135.9	84283.8	129077	146996	134137	101364	98877	88155.9	136737
Q14693	LPIN1	127421	131557	125747	108635	120337	125621	89918.9	77188.1	90934.4	134479	127857	137648	128241	118197	86013.8	133328
P78324	SIRPA	25116.5	27694.5	26179.5	11235.5	7419.78	8785.4	14383.1	13333.9	15692.9	20181.8	22468	24574.1	26330.2	9146.91	14470	22408
O00241	SIRPB1	25116.5	27694.5	26179.5	11235.5	7419.78	8785.4	14383.1	13333.9	15692.9	20181.8	22468	24574.1	26330.2	9146.91	14470	22408
Q10471	GALNT2	836890	802612	845636	1.17751e+06	1.22269e+06	1.21799e+06	620366	594060	601390	924338	929699	957367	828379	1.20606e+06	605272	937135
P62491	RAB11A	13425.6	12233.7	14550.7	12236.6	9905.67	11607	12629.5	11483.2	9481.39	18590.8	15656.1	17763.2	13403.3	11249.8	11198	17336.7
Q9NP73	ALG13	38550.6	38632.5	41367.5	35413.8	35506.7	30839.1	24335.1	24097.7	24171	38960.7	38432.4	34971.1	39516.9	33919.9	24201.3	37454.7
P26885	FKBP2	209997	215857	211206	299992	283196	285263	209944	177739	160141	244620	330011	273074	212354	289484	182608	282568
P15291	B4GALT1	62103	58599.9	67493	61330.6	53622	55839.2	47002.2	45389.1	42986	70828.1	77667.1	60950.8	62732	56930.6	45125.8	69815.3
Q9UHB6	LIMA1	1.23492e+06	1.20912e+06	1.17583e+06	1.41979e+06	1.43819e+06	1.38078e+06	1.14494e+06	1.16141e+06	1.13849e+06	1.71931e+06	1.76961e+06	1.84015e+06	1.20662e+06	1.41292e+06	1.14828e+06	1.77636e+06
P61587	RND3	10908.4	15660.5	12775.1	20305.2	21077.1	18780.7	13438.7	11628.2	12764.8	19671.1	20883.8	17966.2	13114.7	20054.3	12610.6	19507
Q9UBK8	MTRR	17113.6	18897.4	18339.5	15352.2	11369.3	12491.9	9874.19	10250.8	10906	16512.2	17116.6	14339.3	18116.8	13071.1	10343.7	15989.3
Q9UKS6	PACSIN3	110310	107143	108260	84032	76434.4	81487.5	77228.9	79571.8	76119.7	80788.1	97535.9	181296	108571	80651.3	77640.1	119873
Q9NVZ3	NECAP2	365000	380031	391325	425042	413889	418339	332311	318355	330705	484395	514499	516109	378785	419090	327124	505001
P07237	P4HB	1.20141e+07	1.2089e+07	1.16491e+07	2.63717e+07	2.73457e+07	2.8103e+07	1.11367e+07	1.10663e+07	1.07142e+07	1.7439e+07	1.67273e+07	1.66244e+07	1.19174e+07	2.72735e+07	1.09724e+07	1.69303e+07
Q8WUY3	PRUNE2	86047.1	96174.3	89624.8	105038	89594.5	94642.9	99166.2	108409	100569	160298	157360	157576	90615.4	96425	102715	158411
Q15629	TRAM1	223860	187743	191964	245151	250552	247402	205985	195334	187866	301030	310781	296411	201189	247702	196395	302741
Q9NYL2	MAP3K20	157933	154781	167339	119464	107718	105989	118988	145001	181386	222520	231780	232081	160018	111057	148458	228794
Q7L8J4	SH3BP5L	15696	16326.7	16186.7	15079.1	15679.2	14472.2	13375.9	10591.4	11734.5	17717.5	20083.7	17215.5	16069.8	15076.8	11900.6	18338.9
Q8TDJ6	DMXL2	4193.46	3086.87	3864.61	5915.72	3096.12	5037.39	5118.03	3052.68	3533.99	6627.36	6142.14	5267.05	3714.98	4683.08	3901.57	6012.18
Q9BV19	C1orf50	5534.22	6878.86	8638.77	5938.94	5156.4	4782.68	6735	5933.47	5970.85	9483.71	10401.1	8805.52	7017.28	5292.67	6213.11	9563.46
P48449	LSS	202153	195041	189644	209333	210617	213423	159984	152734	146122	232587	238273	235362	195613	211124	152946	235407
Q13085	ACACA	316443	310511	299999	212055	209916	211508	198403	200722	192044	297394	308092	303854	308985	211160	197056	303113
P19484	TFEB	1526.08	1378.89	1393.43	1423.79	1488.47	1144.43	843.282	892.911	762.607	1203.2	1225.25	1414.37	1432.8	1352.23	832.934	1280.94
Q12774	ARHGEF5	26899.3	27680.4	27784	31113.5	32012.1	28393.7	20803.5	26457.3	26487.4	33425.8	41791.1	38197.2	27454.6	30506.5	24582.7	37804.7
Q9H3Q1	CDC42EP4	1806.77	1149.81	1303.85	767.422	857.93	1207.92	754.35	731.005	966.962	1282.58	1321.41	1166.16	1420.14	944.424	817.439	1256.72
P08476	INHBA	2003.53	1785.23	1190.86	1314.26	1040.39	778.793	928.772	899.954	906.464	1183.56	1414.35	1605.54	1659.87	1044.48	911.73	1401.15
O14497	ARID1A	151086	171839	224267	201901	160226	119755	158649	153322	123299	158859	327648	181909	182398	160627	145090	222805
P08648	ITGA5	732750	697042	809989	829843	807174	778262	709177	690169	670149	980023	1.09472e+06	1.10259e+06	746594	805093	689832	1.05911e+06
P27144	AK4	185839	182161	186897	405543	416175	394193	291598	294502	260475	430643	441664	426705	184966	405304	282192	433004
Q92614	MYO18A	449546	436152	434280	400966	405897	418082	299973	315239	313709	468379	459656	496793	439993	408315	309640	474943
P13674	P4HA1	545601	488894	530065	2.09704e+06	2.0602e+06	2.24889e+06	695373	733051	659661	1.14838e+06	1.04748e+06	1.00643e+06	521520	2.13538e+06	696029	1.06743e+06
Q9Y6M5	SLC30A1	154173	144481	149110	144748	133703	140259	122587	127496	118205	176124	196652	191624	149255	139570	122763	188133
O94952	FBXO21	12388.9	13292.8	11283.2	8889.66	7930.08	7795.02	6668.85	7886.4	8130.66	10998.3	12474	11291.7	12321.6	8204.92	7561.97	11588
Q96K37	SLC35E1	23231.7	24306.5	29283.8	34621.1	31724.2	31572.7	24079.7	22440.1	19266.2	30393	36499.3	33917.9	25607.3	32639.3	21928.7	33603.4
O75923	DYSF	805380	765201	764545	930560	902566	920607	867134	855832	814345	1.29214e+06	1.33393e+06	1.26044e+06	778375	917911	845770	1.2955e+06
P53007	SLC25A1	664745	671011	682880	767437	759802	761666	680909	651778	633698	929476	1.05702e+06	1.02521e+06	672879	762968	655462	1.0039e+06
Q9H173	SIL1	71325.3	73184	72892	88689.1	90002.5	92505.3	53021.1	51095.5	46608.3	75286.9	78712.4	76702	72467.1	90399	50241.6	76900.4
Q9BVL4	SELENOO	24366.9	24945.6	22724	25599.9	26865.3	21766.4	19544.9	19548.4	20171.4	30789.2	29687.3	30170.9	24012.2	24743.9	19754.9	30215.8
P51580	TPMT	345394	316817	315391	234265	225330	225359	204563	205695	228189	324443	322584	327906	325867	228318	212815	324978
P08195	SLC3A2	1.6448e+06	1.63699e+06	1.62802e+06	1.52475e+06	1.63798e+06	1.51964e+06	1.14997e+06	1.09146e+06	1.0749e+06	1.70177e+06	1.70659e+06	1.64687e+06	1.6366e+06	1.56079e+06	1.10544e+06	1.68508e+06
O43166	SIPA1L1	10727.9	12817.8	15105.8	11667.6	10788.8	11433.4	10095.7	10635.3	9182.96	15688.3	13969.4	15914.6	12883.8	11296.6	9971.34	15190.8
Q93050	ATP6V0A1	178475	179915	174376	168681	189167	172399	166851	157101	162130	257030	230813	252469	177589	176749	162027	246771
P51809	VAMP7	4620.88	4220.08	2714	3334.03	2023.09	4416.64	3028.02	3377.82	3989.73	5029.63	5362.15	5437.86	3851.65	3257.92	3465.19	5276.55
Q96QV1	HHIP	1313.67	1162.75	1178.93	1056.75	911.028	1002.26	972.178	947.476	798.074	1339.34	1163.77	1629.29	1218.45	990.011	905.909	1377.47
Q9NW15	ANO10	269617	275455	267054	243800	240589	257628	213393	218268	224359	332965	332902	331404	270709	247339	218673	332424
P50443	SLC26A2	66042	61811.9	64249.2	50164.6	49061	47272.7	40792.3	44099.4	38990.7	62522.1	65032.2	60736.3	64034.4	48832.8	41294.1	62763.5
Q13153	PAK1	107593	107848	106949	90678	97717	87178.5	82243	87804.4	73369.9	114029	130366	125347	107463	91857.9	81139.1	123247
Q86VR2	RETREG3	43451.8	35776.8	44990.9	42812.5	39390.9	37652.8	34743.5	32088.3	33259.5	50097.7	52658.4	49275.9	41406.5	39952.1	33363.8	50677.3
Q10567	AP1B1	465451	451246	476335	401927	389298	400238	372545	363501	348084	523623	560778	562132	464344	397154	361377	548844
Q8N5I4	DHRSX	32587.4	43257.8	50774.9	52193.4	45466.3	45472.9	39966.6	41224.3	34332.4	56421.8	65554.3	53308.8	42206.7	47710.9	38507.8	58428.3
P51617	IRAK1	1340.82	1250.8	1627.23	1217.19	698.494	1072.48	1125.49	1077.61	924.762	1440.55	1266.65	2034.12	1406.28	996.056	1042.62	1580.44
Q15652	JMJD1C	1567.67	1144.08	1425.89	1530.02	940.181	1157.62	966.753	1049.57	973.233	1222.72	1684.09	1621.49	1379.21	1209.27	996.518	1509.43
Q9H425	C1orf198	104875	104361	112899	105723	105031	91094.5	81512.4	83594	66176.5	106515	133888	109702	107379	100616	77094.3	116702
Q9H4M9	EHD1	2.13361e+06	2.15371e+06	2.10339e+06	2.15633e+06	2.06875e+06	2.10362e+06	1.77882e+06	1.75882e+06	1.72817e+06	2.62295e+06	2.74324e+06	2.5921e+06	2.13024e+06	2.10957e+06	1.75527e+06	2.65276e+06
Q15181	PPA1	4.11874e+06	3.91292e+06	3.94748e+06	2.7035e+06	2.7261e+06	2.57714e+06	2.64399e+06	2.90963e+06	2.74473e+06	4.27448e+06	4.21647e+06	4.04096e+06	3.99305e+06	2.66891e+06	2.76611e+06	4.1773e+06
P30041	PRDX6	2.41327e+06	2.51627e+06	2.56357e+06	2.73366e+06	2.80609e+06	2.77986e+06	2.58828e+06	2.45411e+06	2.34278e+06	3.6963e+06	3.87092e+06	3.57984e+06	2.4977e+06	2.77321e+06	2.46172e+06	3.71569e+06
Q8NF37	LPCAT1	115775	109348	110074	95949.8	88047	88965.5	60432.3	59864.3	59567.1	92574.6	86450.4	91920.9	111733	90987.4	59954.5	90315.3
O60488	ACSL4	931683	912554	927054	615286	599853	576322	545147	553837	530308	788798	815952	849427	923764	597154	543097	818059
O75084	FZD7	1465.19	1157.79	1438.99	1159.46	932.479	1225.17	782.891	1215.08	814.985	1059.72	1295.56	1873.23	1353.99	1105.7	937.651	1409.5
Q8TCX1	DYNC2LI1	1667.55	1247.37	1324.47	1214.79	1281.9	1349.92	795.246	957.047	1135.29	1382.35	1334.77	1618.48	1413.13	1282.2	962.529	1445.2
Q8TDX7	NEK7	1.46653e+06	1.46359e+06	1.53299e+06	1.7321e+06	1.657e+06	1.61078e+06	1.10802e+06	1.13589e+06	1.13643e+06	1.68453e+06	1.76094e+06	1.62951e+06	1.4877e+06	1.66663e+06	1.12678e+06	1.69166e+06
Q96JN8	NEURL4	1860.72	1681.9	1226.66	1752.37	1314.01	865.414	1130.47	884.418	1060.19	1251.65	1282.42	2080.85	1589.76	1310.6	1025.02	1538.31
O96005	CLPTM1	141872	145992	145788	121415	118774	113094	88732.6	90837.8	91005.4	131473	141821	132771	144551	117761	90191.9	135355
O75131	CPNE3	1.03472e+06	961927	997291	613592	629032	620758	643284	644211	671954	918621	959685	1.06224e+06	997979	621127	653149	980183
O75874	IDH1	1.89215e+06	1.87268e+06	1.88631e+06	1.85886e+06	1.7885e+06	1.81445e+06	1.22021e+06	1.19888e+06	1.24543e+06	1.78752e+06	1.87481e+06	1.83466e+06	1.88371e+06	1.8206e+06	1.2215e+06	1.83233e+06
Q16401	PSMD5	468418	471662	446396	361380	368464	335265	342705	323121	320857	477711	490678	511576	462159	355036	328894	493322
Q9P2X0	DPM3	39321.8	35198.1	30346.7	32619	31002.8	26422	34223.4	26238.5	30369	42814.2	48340.9	45004.2	34955.5	30014.6	30277	45386.5
P62079	TSPAN5	1279.97	1442.59	1311.29	1096.78	855.522	956.149	1124.92	804.74	822.904	1188.08	1334.19	1602.38	1344.62	969.482	917.521	1374.88
Q9ULH0	KIDINS220	34198.3	34371.1	35606	27306.2	36611.6	27350.6	25453.1	25051.7	26238	39360	38995	36609	34725.1	30422.8	25580.9	38321.4
Q9UNY4	TTF2	9309.63	9761.35	11526.4	5532.6	6717.7	5779.13	4894.91	4689.75	5783.9	5025.43	7389.32	10598.6	10199.1	6009.81	5122.85	7671.1
P26358	DNMT1	273053	265025	286904	145490	138230	134367	111454	116241	120883	175420	172111	174045	274994	139362	116193	173859
P55957	BID	55274.9	64315.6	62469	50191.2	41419.6	49571.9	51792.4	49005.2	55085.7	75610.5	80232.6	77377.3	60686.5	47060.9	51961.1	77740.1
O75970	MPDZ	151879	166776	170008	131854	132856	125732	114007	119838	122070	193211	168837	170087	162887	130147	118638	177378
Q6H3X3	RAET1G	3697.21	4173.77	4080.57	4651.61	6419.98	4069.16	4359.79	3583.78	3545.5	5987.39	5310.06	5879.45	3983.85	5046.92	3829.69	5725.63
Q5VY80	RAET1L	3697.21	4173.77	4080.57	4651.61	6419.98	4069.16	4359.79	3583.78	3545.5	5987.39	5310.06	5879.45	3983.85	5046.92	3829.69	5725.63
Q9BZM5	ULBP2	3697.21	4173.77	4080.57	4651.61	6419.98	4069.16	4359.79	3583.78	3545.5	5987.39	5310.06	5879.45	3983.85	5046.92	3829.69	5725.63
O95081	AGFG2	12129.4	14596	13800.8	9909.01	10637.9	12370.5	6221.97	7526.61	7680.89	9765.24	11267.8	10998.9	13508.7	10972.5	7143.16	10677.3
Q13642	FHL1	21578.7	18361.8	20388.8	43672.7	45373.9	50814.2	13146.5	13301.6	13780.1	22040.8	17374.3	20699.5	20109.8	46620.3	13409.4	20038.2
O95249	GOSR1	144035	132313	135666	140608	145682	150869	107439	112652	122518	159752	174620	177530	137338	145720	114203	170634
Q6ZSZ5	ARHGEF18	17588.1	15513.7	16155.2	33226.1	37030.4	30450.9	15948.9	15083.6	13314	22431.7	22500.7	21276.5	16419	33569.1	14782.2	22069.6
P15104	GLUL	27199.6	32016.4	31344.3	23731	24648.7	21655.3	12719.9	14917.8	15094.6	19976.9	21504.9	22315.7	30186.7	23345	14244.1	21265.8
O15460	P4HA2	323531	335462	309266	752288	728867	714127	340003	352320	302425	526051	508186	450476	322753	731760	331583	494904
Q9UL54	TAOK2	22082.1	20810.5	21614.9	24743.5	21619.9	24744.5	16251.4	20439.3	16390.6	25514.9	24207.6	29415.1	21502.5	23702.6	17693.8	26379.2
Q9H857	NT5DC2	747238	705053	758251	666862	640920	661235	526417	537999	550033	784626	818045	804081	736847	656339	538149	802250
P00750	PLAT	574456	544043	568404	871257	853215	830145	712768	700073	718352	1.08155e+06	1.05193e+06	1.04288e+06	562301	851539	710397	1.05878e+06
Q4G148	GXYLT1	6591.11	5972.27	6122.82	7164.31	5443.11	4339.09	5108.53	5935.54	5044.95	8364.54	10183.4	5430.46	6228.73	5648.84	5363	7992.81
Q8IXQ6	PARP9	46480.3	42307.7	43985.4	38136.3	37288.3	36018	33968.8	31139.3	31935	50156.6	44967.6	49482.7	44257.8	37147.5	32347.7	48202.3
Q9Y6B6	SAR1B	106226	99804.2	98303.6	89065	78415.4	93044	62607	67351.8	70403.4	103013	93088	102268	101445	86841.5	66787.4	99456.3
Q8N138	ORMDL3	38354.7	37259.2	31299.3	23817.6	25588.7	24203.2	26491.7	22192.3	26866.8	38857.7	35658.8	37916.3	35637.7	24536.5	25183.6	37477.6
Q3KRA9	ALKBH6	36886.8	38599.1	35929.2	37750.9	35401.3	37264.6	33125.8	26653.8	30181.4	45692.5	49560.7	38485.7	37138.3	36805.6	29987	44579.6
O95758	PTBP3	17513.6	15728.5	17276.6	18728.4	17622.5	19433.9	17748.9	16310.2	13518.7	23100	26806.8	20788.9	16839.6	18594.9	15859.2	23565.2
Q99501	GAS2L1	1693.46	1741.17	1087.86	977.769	2516.91	1916.46	985.376	1019.85	1263.9	1563.05	1474.75	1818.71	1507.5	1803.71	1089.71	1618.84
P60059	SEC61G	1276.57	1298.72	1346.53	1192.69	692.665	1197.8	1007.73	1144.01	863.305	1368.64	1617.03	1490.27	1307.27	1027.72	1005.01	1491.98
P28161	GSTM2	154870	145701	153805	256837	263048	270146	132926	134392	137240	194325	200117	206037	151459	263343	134853	200160
Q6YHK3	CD109	25537	23762.3	22591.1	22347.4	21020.1	22181.1	18048.2	18682.3	17430.2	24686.8	25958.4	29696	23963.5	21849.5	18053.5	26780.4
P12429	ANXA3	988709	961290	955541	1.09729e+06	1.11306e+06	1.13248e+06	944208	973357	991908	1.44599e+06	1.43553e+06	1.43124e+06	968513	1.11428e+06	969824	1.43759e+06
Q16762	TST	130039	123265	125251	110367	104916	107161	114353	114268	105877	159605	169771	166410	126185	107481	111499	165262
P53396	ACLY	6.27421e+06	6.04731e+06	6.04423e+06	4.15783e+06	3.93363e+06	3.83308e+06	4.34235e+06	4.4145e+06	4.40625e+06	6.38031e+06	6.56398e+06	6.56463e+06	6.12192e+06	3.97485e+06	4.3877e+06	6.50297e+06
O75410	TACC1	265917	270974	263743	229031	224983	217750	181189	178427	173094	244599	272006	272640	266878	223921	177570	263082
Q9Y4K0	LOXL2	200063	205622	215924	195059	183023	173254	121306	132336	122766	188976	201164	167534	207203	183779	125470	185891
P49902	NT5C2	633151	650066	677385	589145	568548	612986	771621	707242	736826	1.00866e+06	1.14084e+06	1.13232e+06	653534	590226	738563	1.09394e+06
Q9H0R3	TMEM222	1398.54	1138.37	1245.2	1164.1	1307.85	1253.56	975.989	847.559	998.161	1325.24	1298.63	1553.93	1260.7	1241.83	940.57	1392.6
Q96L34	MARK4	1157.09	1266.69	1376.32	1034.67	862.302	1168.96	741.876	1239.21	798.086	1452.04	1231.25	1430.67	1266.7	1021.98	926.391	1371.32
Q8WUI4	HDAC7	70209.3	68005.9	79884.2	59528.3	55629.1	52524.3	52346.3	52788.7	55913.5	71168.5	82478.5	84737.2	72699.8	55893.9	53682.8	79461.4
P04792	HSPB1	3.10557e+06	3.31835e+06	3.31785e+06	4.66779e+06	4.76798e+06	4.7448e+06	2.91873e+06	2.68245e+06	2.76164e+06	4.13461e+06	4.03599e+06	4.20679e+06	3.24726e+06	4.72686e+06	2.78761e+06	4.1258e+06
P14618	PKM	2.5364e+07	2.44825e+07	2.51988e+07	3.49941e+07	3.47253e+07	3.52707e+07	2.10738e+07	2.14662e+07	2.07135e+07	3.1178e+07	3.18534e+07	3.05782e+07	2.50151e+07	3.49967e+07	2.10845e+07	3.12032e+07
Q8N5I2	ARRDC1	3838.84	2999.85	6313.56	4388.02	3508.17	2890.67	3561.56	4077.34	3566.82	5436.74	7073.02	4050.02	4384.08	3595.62	3735.24	5519.93
Q9NRZ9	HELLS	4372.33	2637.51	3075.32	1134.88	1220.23	928.901	858.35	1270.98	892.149	1580.39	1315.36	1567.97	3361.72	1094.67	1007.16	1487.91
Q96AB6	NTAN1	5791.05	5255.7	7374.1	7602.52	6313.5	5515.09	4631.55	6035.49	5177.25	7631.36	7287.26	8478.57	6140.28	6477.04	5281.43	7799.06
O15258	RER1	379343	364020	383725	416991	406043	437115	393718	379671	399222	544588	592847	592235	375696	420050	390870	576556
Q13287	NMI	115954	126180	103513	87235.1	84205.1	77855.3	74796.5	76153.8	76432.3	100123	115772	119330	115216	83098.5	75794.2	111742
Q8TCT9	HM13	220557	220316	240875	226205	229118	246615	209858	174739	188974	259741	290302	295441	227249	233979	191190	281828
O94979	SEC31A	2.92165e+06	2.91812e+06	3.02093e+06	3.95352e+06	3.89983e+06	3.85771e+06	2.71477e+06	2.72746e+06	2.73897e+06	3.89491e+06	4.14176e+06	4.02296e+06	2.95357e+06	3.90369e+06	2.72707e+06	4.01988e+06
O95905	ECD	67519.6	72047.1	70458.8	55387.9	51369.2	49037.5	39785.1	43736.4	38815.9	57355	60632.7	62265.7	70008.5	51931.5	40779.1	60084.4
Q9Y5W8	SNX13	4009.54	3991.95	4195.08	4960.22	4762.51	5179.32	4542.69	4758.63	2480.84	3507.15	7532.33	6320.4	4065.52	4967.35	3927.38	5786.63
Q86WR0	CCDC25	204688	208094	202570	125583	121754	118259	128008	123360	119377	183533	180505	182024	205117	121865	123582	182021
Q9HCN8	SDF2L1	130364	133824	130780	122804	122524	118541	89314	97219.7	94423.1	135677	136791	141273	131656	121289	93652.3	137914
O95372	LYPLA2	480503	483355	477303	576870	543988	538684	494896	499824	492821	665143	794145	730840	480387	553180	495847	730043
O94830	DDHD2	1159.82	1421.2	1252.08	2333.42	1649.15	1702.53	955.128	1360.99	1515.29	1377.67	1526.22	2733.04	1277.7	1895.03	1277.14	1878.98
Q9UBC2	EPS15L1	198705	198270	207018	223502	234584	216886	158869	163740	159942	226639	253351	229872	201331	224991	160850	236621
Q02809	PLOD1	630136	594614	627314	1.51019e+06	1.52096e+06	1.52297e+06	666571	691312	656151	998245	1.01074e+06	953333	617355	1.51804e+06	671345	987438
P51157	RAB28	2987.6	1616.21	1074.34	2600.91	2843.36	1614.97	1882.68	1238	1758.79	3225.93	2227.56	1721.43	1892.72	2353.08	1626.49	2391.64
Q14204	DYNC1H1	1.90584e+07	1.87818e+07	1.84375e+07	1.29846e+07	1.27089e+07	1.28006e+07	1.36501e+07	1.32908e+07	1.35961e+07	1.97919e+07	1.98227e+07	1.99858e+07	1.87593e+07	1.28314e+07	1.35123e+07	1.98668e+07
O60664	PLIN3	2.14202e+06	2.05773e+06	1.87269e+06	2.16651e+06	2.17692e+06	2.16399e+06	1.86987e+06	1.89268e+06	1.98581e+06	2.75557e+06	2.75326e+06	2.94215e+06	2.02415e+06	2.16914e+06	1.91612e+06	2.81699e+06
P62341	SELENOT	4128.59	5495.06	6650.33	7576.55	7724.51	7122.2	6570.33	6100.8	4878.89	8096.36	8395.81	9302.13	5424.66	7474.42	5850.01	8598.1
Q9NPR9	GPR108	69739.6	58925.9	50966.3	39391.5	46599.6	41588.5	38900.4	46995.3	46296.4	70135.5	56843	67311	59877.3	42526.5	44064	64763.2
P24298	GPT	27466.3	28616.5	25839.5	25931.1	19881.4	21761.3	19081.4	17753.2	20192	28130.5	27602.3	28074.7	27307.4	22524.6	19008.8	27935.8
Q8TD30	GPT2	27466.3	28616.5	25839.5	25931.1	19881.4	21761.3	19081.4	17753.2	20192	28130.5	27602.3	28074.7	27307.4	22524.6	19008.8	27935.8
Q9NZC3	GDE1	16317.1	18232.3	18005.1	18474.4	19555.7	21720.2	15311.8	16326.8	16389.9	24102.6	24463	22017	17518.2	19916.8	16009.5	23527.5
Q9BTU6	PI4K2A	319819	309756	323194	317711	321322	326620	268625	258689	263239	389649	380780	391304	317589	321884	263518	387244
O15305	PMM2	376952	377278	355891	436651	446625	450018	313730	307514	306205	448003	428635	485175	370041	444431	309150	453938
Q9Y343	SNX24	11792	14280.7	12423.8	9876.66	11886.6	11439.4	8867.76	9115.28	7250.31	12661.8	12112.8	12272.6	12832.2	11067.6	8411.11	12349.1
Q5T4B2	CERCAM	41520.1	34074.2	41717.7	83060.4	92258.4	104048	37126.4	36389	35678.1	51895.7	51776.2	56555.3	39104	93122.3	36397.9	53409.1
P55786	NPEPPS	3.78574e+06	3.66503e+06	3.70945e+06	3.78899e+06	3.77102e+06	3.86327e+06	3.12473e+06	3.24389e+06	3.28502e+06	4.71332e+06	4.68062e+06	4.76213e+06	3.72007e+06	3.80776e+06	3.21788e+06	4.71869e+06
P30040	ERP29	1.5451e+06	1.61669e+06	1.50585e+06	1.61039e+06	1.5814e+06	1.69235e+06	1.04202e+06	1.00063e+06	1.04641e+06	1.50715e+06	1.5017e+06	1.5141e+06	1.55588e+06	1.62805e+06	1.02968e+06	1.50765e+06
Q9Y2V2	CARHSP1	286531	289318	276906	312049	279331	290829	217377	215052	220209	314628	319636	320948	284252	294070	217546	318404
P57088	TMEM33	137175	148173	154920	129246	128036	128861	116844	105176	105579	143022	182620	153670	146756	128715	109199	159771
Q92890	UFD1	495664	499053	502299	447185	445070	396784	370769	371184	379604	519483	556716	563727	499005	429680	373852	546642
Q03169	TNFAIP2	1027.65	2279.82	1344.68	1179.13	871.745	959.768	958.369	903.997	765.165	1257.81	1305.57	1278.28	1550.72	1003.55	875.844	1280.55
P60484	PTEN	35239.8	39438	34176.1	42900	39788.2	39942.6	21263.9	27480.1	27291.7	37299.3	36701.9	37156.7	36284.6	40876.9	25345.2	37052.6
P78536	ADAM17	59962.3	52270.9	50163.5	63165.3	60132.3	58571	39660.2	48713.4	48784	68090.6	69543.1	62835.1	54132.2	60622.9	45719.2	66822.9
Q6DKJ4	NXN	15125.4	11563.2	15076.5	14080.8	14765.3	12236.3	9598.42	10461.3	7973.63	13733.7	14308.1	12917.1	13921.7	13694.2	9344.44	13653
Q9ULH7	MRTFB	8164.56	8518.77	6964.59	5847.87	3623.89	5281.67	3222.94	2319.6	4446.53	5350.57	4196.78	5039.17	7882.64	4917.81	3329.69	4862.17
O14832	PHYH	1351.85	1246.69	1817.15	1268.02	811.411	1064.76	1249.36	938.354	820.86	1333.89	1641	1417.74	1471.9	1048.06	1002.86	1464.21
O95873	C6orf47	11436	10983.4	10467.1	11371.6	9168.09	8515.13	7080.61	5888.88	7391.7	9406.26	9416.48	10860.3	10962.2	9684.95	6787.07	9894.34
Q53SF7	COBLL1	13902.5	11684.1	15184.6	15322.7	14648.3	13943.8	9741.41	10479.5	10776	14830.8	14107.8	16241.5	13590.4	14638.3	10332.3	15060
O75167	PHACTR2	10987.9	14340.1	15263.4	14514.8	11789.6	13323.9	13257.2	10695	9891.37	15662	14189.9	19405	13530.5	13209.4	11281.2	16419
P47974	ZFP36L2	15686.4	14398.4	13531.7	18421.1	17390.7	16377.2	11325.3	11020.7	12803.1	16594.2	21019.9	13518.4	14538.8	17396.3	11716.4	17044.1
Q9GZN8	C20orf27	134592	145830	165391	102773	87831.4	76558.2	117998	125126	113053	154603	206857	155738	148605	89054.2	118726	172399
Q9BW91	NUDT9	168733	166268	165369	192433	173930	182771	134120	133464	121907	172341	199420	193654	166790	183045	129830	188472
P80217	IFI35	172637	160136	168510	136478	140963	140122	119059	124239	124337	175557	173056	184807	167094	139188	122545	177807
Q96LR5	UBE2E2	1520.32	1347.11	1575.43	1184.41	1497.86	1042.96	1403.11	1189.01	892.788	1386.87	2226.55	1440.81	1480.95	1241.75	1161.64	1684.74
Q8IWB9	TEX2	29465.2	25089.2	25752.8	26753.3	29001.8	21568.9	19757	21231.7	18972.7	29870.7	27372.8	29679.4	26769.1	25774.7	19987.1	28974.3
Q6UX72	B3GNT9	1577.75	1172.41	1992.47	962.829	950.147	1455.6	1022.63	1031.8	1050.62	1343.71	1572.67	1584.09	1580.88	1122.86	1035.02	1500.16
Q6ZVM7	TOM1L2	126436	113959	116716	127200	137737	135453	118878	120609	119022	172919	173517	173011	119037	133464	119503	173149
Q9BRK4	LZTS2	3208.52	4636.08	5039.99	2966.99	3226.77	4153.72	1906.41	2691.24	2706.36	2961.75	3664	3956.06	4294.86	3449.16	2434.67	3527.27
Q58FF6	HSP90AB4P	795193	1.52503e+06	1.0315e+06	811258	535357	883499	848121	388796	422506	495576	871582	1.03647e+06	1.11724e+06	743372	553141	801209
Q92616	GCN1	6.55495e+06	6.33731e+06	6.43674e+06	5.23047e+06	5.12352e+06	5.14803e+06	4.62794e+06	4.67691e+06	4.70105e+06	6.57408e+06	6.86216e+06	6.84894e+06	6.443e+06	5.16734e+06	4.66863e+06	6.76173e+06
Q96CV9	OPTN	598326	597724	576871	639999	673918	633720	576463	592203	599038	842371	862760	854457	590974	649212	589235	853196
P49189	ALDH9A1	889855	897903	900594	924489	926741	921890	697871	712140	689625	1.03581e+06	987613	1.01571e+06	896117	924373	699879	1.01305e+06
Q92963	RIT1	3473.41	2701.1	2972.18	3672.89	3181.35	4319.08	2695.76	2390.54	3223.98	4998	2714.21	4315.69	3048.9	3724.44	2770.1	4009.3
Q9NQ84	GPRC5C	1650.33	2232.21	3001.12	4558.74	2980.25	2727.36	3095.98	1040.49	1395.49	2295.19	2694.18	3015.56	2294.55	3422.12	1843.99	2668.31
Q8TF65	GIPC2	102236	105310	115804	80242.7	84797.9	79362.7	84387.9	76427.3	80709.8	118127	116954	114400	107783	81467.8	80508.3	116494
Q9BVJ7	DUSP23	58457.1	58782.3	62157.1	56110.2	53058.4	49589.8	44321.5	43104.9	44710.5	57381.2	70157.5	63622.8	59798.9	52919.5	44045.6	63720.5
P05787	KRT8	1.49933e+07	1.41015e+07	1.31489e+07	2.3024e+07	2.31066e+07	2.30421e+07	1.72437e+07	1.79736e+07	1.72916e+07	2.63693e+07	2.51685e+07	2.44018e+07	1.40812e+07	2.30575e+07	1.7503e+07	2.53132e+07
P62699	YPEL5	28236.3	22223.8	26909.2	28270.1	26310.9	26935.9	19611.7	20020.8	19765	28571.9	28971.7	28307	25789.8	27172.3	19799.1	28616.9
Q96EK7	FAM120B	12838.2	15325.8	16463.7	10250.6	12296.2	13015.2	7923.39	11515.5	10908.1	15978.3	16004.9	11855.3	14875.9	11854	10115.7	14612.8
Q15434	RBMS2	98224.6	96486.4	85876.5	77326.1	80178.5	77890.4	66363.2	70565.9	66925.4	100349	89134	104759	93529.1	78465	67951.5	98080.6
Q9HBR0	SLC38A10	140335	137020	149853	345812	346668	359616	166387	169459	156382	234647	238408	237417	142403	350698	164076	236824
A6NKD9	CCDC85C	1733.05	1337.71	1384.77	1573.28	1093.14	830.391	1057.53	983.609	915.454	1352.93	1214.09	1698.3	1485.18	1165.6	985.532	1421.78
Q8WVX3	C4orf3	38378.8	36624.4	35360.6	37506.4	40719.8	43651.7	36690.4	29433.6	31340.3	49530.3	47034.6	43989.3	36787.9	40625.9	32488.1	46851.4
Q96HE7	ERO1A	420619	417614	448557	751954	762550	743471	480605	463522	423245	651534	694711	625619	428930	752659	455790	657288
O75449	KATNA1	1263.78	1614.75	1899.25	1250.39	911.584	1085.34	1051.29	1047.56	684.402	1212.8	1425.8	1373.31	1592.6	1082.44	927.752	1337.3
O95881	TXNDC12	644167	684637	697134	764696	757677	791986	587572	615020	611309	855118	863210	896050	675313	771453	604634	871459
P41226	UBA7	30176.4	31431.2	28524.9	36182.7	37126.6	39472.3	21183	25066.6	21667.8	35170.2	35202	27510.4	30044.2	37593.9	22639.1	32627.5
Q96EB1	ELP4	7051.44	4800.3	5750.36	4649.33	4623.16	4498.55	3534.38	2400.82	4267.76	5293.61	5729.98	3671.37	5867.37	4590.35	3400.99	4898.32
P02656	APOC3	1608.41	1237.3	816.978	1230.62	1058.18	1025.41	865.956	887.535	842.68	1311.65	1179.75	1247.48	1220.9	1104.74	865.39	1246.29
Q96EU7	C1GALT1C1	39305	48412.1	39193.3	33062.4	33311.7	36197.6	30713.9	28260	29092.9	42008.2	42747.6	42050.1	42303.5	34190.6	29355.6	42268.6
P56937	HSD17B7	33264.9	29703.7	31800.3	28102.7	22300.5	26398.1	18986.3	18403.8	20616.9	28762.1	26642.5	28110.4	31589.6	25600.4	19335.7	27838.3
P22392	NME2	4.07033e+06	4.03417e+06	3.89557e+06	3.42871e+06	3.3873e+06	3.34965e+06	3.04577e+06	3.07092e+06	2.92243e+06	3.99727e+06	4.49698e+06	4.51957e+06	4.00002e+06	3.38855e+06	3.01304e+06	4.33794e+06
O75843	AP1G2	28649.5	28061.6	26583.8	26744.7	26652	22577.8	22631	24195.5	21918.6	29619.6	33481.5	35846.9	27765	25324.9	22915	32982.7
P55263	ADK	1.50642e+06	1.47784e+06	1.46565e+06	956073	998343	906499	1.02898e+06	1.06958e+06	1.07476e+06	1.50179e+06	1.48909e+06	1.57397e+06	1.4833e+06	953638	1.05777e+06	1.52162e+06
Q9NYS0	NKIRAS1	9758.19	10842	9314.9	8661.56	11149.8	10072.2	6832.03	7281.53	7627.6	10438.6	9525.74	11299.6	9971.69	9961.21	7247.05	10421.3
Q96CC6	RHBDF1	3298.5	3634.69	4400	6476.02	6790.92	6442.03	3086.39	5524.7	4502.81	6717.74	6322.96	5813.58	3777.73	6569.66	4371.3	6284.76
P52306	RAP1GDS1	322005	306344	314659	252460	247264	258757	251577	262228	270004	387726	359592	379342	314336	252827	261269	375553
Q06323	PSME1	3.16684e+06	3.15521e+06	3.15571e+06	2.61957e+06	2.60045e+06	2.59637e+06	2.40687e+06	2.35847e+06	2.53484e+06	3.43852e+06	3.54236e+06	3.5109e+06	3.15925e+06	2.60546e+06	2.43339e+06	3.49726e+06
Q99973	TEP1	2405.46	3409.58	2077.72	2182.02	3513.72	2693.59	2821.07	2383.33	2482.19	3230.35	3501.74	4302.67	2630.92	2796.44	2562.2	3678.25
Q9BPX5	ARPC5L	232798	241359	234075	226823	236601	226539	182753	186342	190601	265122	253396	284883	236077	229988	186565	267800
Q9NTJ5	SACM1L	679173	657526	700602	719353	689232	718496	632277	638061	614621	908428	912674	883437	679100	709027	628319	901513
O43252	PAPSS1	784778	767447	783934	618435	597189	593602	540606	553688	557650	765269	795979	808690	778720	603076	550648	789979
Q9UKM7	MAN1B1	222575	213050	230179	307567	302398	316001	201601	197133	193209	283333	284327	281500	221935	308655	197314	283054
Q6PCT2	FBXL19	145440	151401	159120	149506	163283	160711	162726	127372	111504	146059	223544	206420	151987	157833	133867	192008
P05412	JUN	2928.26	2233.39	1503.37	1555.77	952.225	1316.06	1371.5	1280.35	1475	1544.45	2372.94	1998.58	2221.68	1274.68	1375.62	1971.99
Q15369	ELOC	221265	269905	260478	241640	211802	204591	208640	207526	174671	263840	318477	264482	250550	219344	196946	282266
P12081	HARS1	1.99402e+06	1.98172e+06	1.88327e+06	1.61515e+06	1.6202e+06	1.57248e+06	1.41175e+06	1.36157e+06	1.45006e+06	1.99222e+06	1.98553e+06	2.07161e+06	1.953e+06	1.60261e+06	1.4078e+06	2.01645e+06
P28065	PSMB9	66391.6	62145.5	62393.6	71275.8	72678	68574	56463.1	58845.7	59764.6	83304.9	79442.7	88010.5	63643.6	70842.6	58357.8	83586
Q6P996	PDXDC1	299998	273803	271456	360066	349901	352186	213621	218193	233759	327764	308744	316467	281752	354051	221858	317658
Q05932	FPGS	1594.72	2730.04	1629.93	1230.32	941.37	874.933	924.33	1287.81	1065.66	1889.87	1649.32	1153.38	1984.9	1015.54	1092.6	1564.19
Q14181	POLA2	6555.79	6464.49	5344	2070.68	3065.94	2054.54	1798.46	2005.81	2614.56	3881.36	2502.79	2802.49	6121.43	2397.05	2139.61	3062.21
Q13490	BIRC2	6372.12	7037.36	5930.62	7259.57	5414.32	5713.29	5494.91	6017.92	6407.26	8703.76	8495.5	8436.95	6446.7	6129.06	5973.36	8545.41
O43292	GPAA1	96688.1	102190	108391	107778	102206	106400	89526.1	85541.7	85861.1	119031	130625	123328	102423	105461	86976.3	124328
O95782	AP2A1	2.30888e+06	2.31102e+06	2.31924e+06	2.78686e+06	2.86376e+06	2.80654e+06	2.17534e+06	2.1487e+06	2.12905e+06	2.9918e+06	3.12761e+06	3.10467e+06	2.31305e+06	2.81905e+06	2.15103e+06	3.07469e+06
Q9BTE1	DCTN5	204111	204650	211972	218935	224983	235115	177072	180822	183368	250305	254059	269091	206911	226344	180421	257818
P55210	CASP7	6890.47	8050.84	6785	11569.6	8474.41	8708.45	6977.38	7589.68	8453.95	12509.5	7942.58	12439.2	7242.1	9584.14	7673.67	10963.8
Q9UNH6	SNX7	13592.6	11254.4	11464.5	14432	16182.7	15704.3	11366.9	11460	10189.1	15916.3	14772.8	16450.8	12103.8	15439.7	11005.3	15713.3
Q13772	NCOA4	1563.24	993.351	1361.73	1547.16	1603.03	1027.14	990.816	819.074	1030.44	1402.37	1351.51	1299.44	1306.11	1392.44	946.776	1351.11
Q8NBJ5	COLGALT1	351113	333508	341851	386331	365346	358983	271572	268759	263964	395040	374625	377452	342157	370220	268098	382372
Q9UPY3	DICER1	1481.2	1505.6	1486.46	1227.85	1127.46	697.476	803.417	1501.81	1174.23	1510.93	2124.94	1322.72	1491.09	1017.59	1159.82	1652.86
O43164	PJA2	4239.23	4157.46	6503.4	1999.98	2596.91	2470	2972.94	2886.84	4214.47	4631.36	2950.06	6770.17	4966.7	2355.63	3358.08	4783.86
P53992	SEC24C	714875	707374	692664	760871	783307	767857	626518	596728	615544	855033	869444	893727	704971	770678	612930	872735
P63172	DYNLT1	99829.5	99228.7	102965	65555.7	61647.5	59316.6	70660.8	65593.9	62730.4	88763.1	98481.1	96024	100674	62173.3	66328.3	94422.7
Q9Y6M7	SLC4A7	108207	109543	132694	144320	151534	129802	87271.2	79433.4	71707.3	99450.4	147593	92197.9	116815	141885	79470.6	113080
P21281	ATP6V1B2	600548	621023	625411	575880	581983	580213	498447	487541	473849	676807	679454	720780	615661	579359	486612	692347
Q9H3N1	TMX1	686488	671389	699634	612298	606012	595449	543269	530945	523764	730506	780564	762462	685837	604586	532660	757844
P36639	NUDT1	24179.5	24622.8	23270.1	15025.8	13285.6	11579.6	12799.2	12006.2	12298	16093.9	18544.5	18144.9	24024.1	13297	12367.8	17594.4
Q96IJ6	GMPPA	202105	178361	177889	179310	175917	162746	128636	136978	129381	172289	205226	184283	186118	172658	131665	187266
P27797	CALR	8.21189e+06	8.13873e+06	7.96612e+06	1.21082e+07	1.24233e+07	1.27168e+07	6.52814e+06	6.22446e+06	5.90292e+06	8.69262e+06	9.02941e+06	8.80782e+06	8.10558e+06	1.24161e+07	6.21851e+06	8.84328e+06
Q8WWX9	SELENOM	1172.88	1171.13	1268.57	1339.66	1244.64	1245	1184.38	1097.6	871.969	1276.06	1469.5	1739.55	1204.19	1276.43	1051.32	1495.04
Q9NYL4	FKBP11	383367	354929	392451	585044	540931	586001	391228	404203	371944	568211	553780	537773	376916	570659	389125	553255
Q9NXS2	QPCTL	21387.7	19490.1	20076.9	21531.9	21550.6	22370.9	19844.2	17779.7	18127.9	25212.3	32421.6	21620	20318.2	21817.8	18583.9	26417.9
Q14558	PRPSAP1	33096.7	34854.8	34275.2	33721.9	33573.5	29897.7	26346.4	29397.1	29240.7	38755.8	42281.7	39727.9	34075.6	32397.7	28328.1	40255.1
O00391	QSOX1	43839.8	46472	49844.8	33956.9	34241	35993.2	31400.5	33063	34100.7	48647.5	48554.7	42825	46718.9	34730.4	32854.7	46675.8
P38606	ATP6V1A	1.42413e+06	1.41296e+06	1.42028e+06	1.27705e+06	1.22323e+06	1.20559e+06	1.11069e+06	1.13713e+06	1.08271e+06	1.5434e+06	1.63526e+06	1.55074e+06	1.41912e+06	1.23529e+06	1.11018e+06	1.57647e+06
Q9Y5Q0	FADS3	65273.2	72266.2	70249.4	37177.1	34601.3	38923.4	45915.6	40041.6	44677.1	59607	59998	65886.3	69262.9	36900.6	43544.8	61830.4
Q6NUK4	REEP3	154149	130888	138031	177426	183308	175631	136454	140301	133602	210509	179684	192314	141023	178788	136786	194169
Q9Y316	MEMO1	352602	354788	385628	309327	293883	285348	257980	274436	265804	370649	388690	373469	364340	296186	266073	377603
Q13057	COASY	75380.9	81206.9	77026.5	66642.5	62856.3	73883.7	59414.1	55128.5	58155.9	80043.1	80304.6	84598	77871.4	67794.1	57566.1	81648.6
Q9NRX4	PHPT1	402071	404518	377465	568990	527520	539847	428311	418716	388919	550042	649568	551829	394685	545452	411982	583813
Q8N5M9	JAGN1	52211.6	47648.8	60409.7	47445.8	46183.9	44347.7	40572.3	37383.6	38508.9	54167.7	60785.7	50008.7	53423.4	45992.5	38821.6	54987.4
P09110	ACAA1	212544	216311	228951	293026	289663	296634	263142	284084	264632	389691	378271	381946	219269	293108	270619	383303
P36507	MAP2K2	1.19539e+06	1.21862e+06	1.23224e+06	1.20977e+06	1.11398e+06	1.1383e+06	1.05766e+06	1.03262e+06	1.0285e+06	1.32251e+06	1.56774e+06	1.52674e+06	1.21542e+06	1.15402e+06	1.03959e+06	1.47233e+06
P06400	RB1	117021	125338	133212	84071	72588.7	79563.7	75781	78739.7	72453.3	106063	104985	110367	125190	78741.1	75658	107138
P54687	BCAT1	578264	632230	618419	1.0736e+06	1.0835e+06	1.13667e+06	532419	496790	463902	669294	735275	709009	609638	1.09792e+06	497704	704526
Q9BZF9	UACA	1.62907e+06	1.60622e+06	1.54391e+06	1.74942e+06	1.78273e+06	1.70518e+06	1.25588e+06	1.2835e+06	1.26177e+06	1.77133e+06	1.79301e+06	1.81373e+06	1.59306e+06	1.74578e+06	1.26705e+06	1.79269e+06
P47897	QARS1	1.63327e+06	1.58916e+06	1.59728e+06	1.38439e+06	1.32479e+06	1.30203e+06	1.1066e+06	1.12296e+06	1.08435e+06	1.51997e+06	1.57675e+06	1.58674e+06	1.60657e+06	1.33707e+06	1.10464e+06	1.56115e+06
Q9BZH6	WDR11	1.12384e+06	1.13699e+06	1.12843e+06	1.09405e+06	1.19706e+06	1.20431e+06	904846	816679	767592	1.04715e+06	1.2474e+06	1.22242e+06	1.12976e+06	1.16514e+06	829705	1.17233e+06
Q9H900	ZWILCH	17480	17438.7	21872.8	8796.4	6106.93	7637.1	10785.6	8394.21	8313.98	11888.4	14985.4	11972.6	18930.5	7513.48	9164.58	12948.8
P04439	HLA-A	599239	553231	546538	805054	784385	805743	538657	495016	515678	714638	736794	737657	566336	798394	516451	729696
P13807	GYS1	212508	204035	205183	246360	249297	241092	187687	188066	177932	251093	263511	267635	207242	245583	184562	260746
Q9NVG8	TBC1D13	26774.3	23885.4	29072.1	24067.9	29857.1	25415.7	21629.3	18231.4	22828.8	31893.6	29534.3	27122.3	26577.3	26446.9	20896.5	29516.7
O15498	YKT6	535438	530946	522589	647669	625999	643818	507576	487640	493382	691099	700742	709737	529658	639162	496199	700526
P00558	PGK1	7.0148e+06	7.01415e+06	7.20036e+06	1.44662e+07	1.49447e+07	1.52528e+07	7.53976e+06	7.49769e+06	7.18423e+06	1.03935e+07	1.0676e+07	1.02923e+07	7.07644e+06	1.48879e+07	7.40722e+06	1.0454e+07
Q9UJ68	MSRA	74115.9	66399.4	69961.1	50322.5	45397.8	44445.1	49986.9	51402.9	51467.7	69232.9	73822.3	72649.9	70158.8	46721.8	50952.5	71901.7
Q13099	IFT88	1847.03	1461.78	1614.74	913.952	1062.78	1007.76	989.305	1194.57	889.047	1709.44	1035.99	1590.52	1641.18	994.833	1024.31	1445.32
Q9HD67	MYO10	3824.06	5001.98	3303.44	4593.09	5412.01	6255.97	2809.13	3149.98	2290.06	3877.15	2681.02	5081.3	4043.16	5420.36	2749.72	3879.82
O94919	ENDOD1	262854	284923	272177	328473	336828	337624	272758	285940	277684	417392	368661	393398	273318	334309	278794	393150
Q13409	DYNC1I2	1.2151e+06	1.22013e+06	1.20545e+06	891516	874618	855882	895968	886829	991055	1.24054e+06	1.34e+06	1.33052e+06	1.21356e+06	874005	924618	1.30369e+06
O00560	SDCBP	72308	76811.6	82586.5	66708.1	58654.1	52122.4	51725.6	51792.5	50367.7	65744	76060.3	75152.2	77235.3	59161.5	51295.3	72318.8
Q92845	KIFAP3	3940.23	5135.75	6590.88	6704.4	4475.41	5567.16	4359.71	5534.73	3457.82	5752.21	6409.15	6660.89	5222.29	5582.33	4450.75	6274.08
O15121	DEGS1	56290	57675.7	66130.6	74830	66442.5	67113.6	64559.4	60163.5	55348.6	78865.1	87858.1	87063.2	60032.1	69462.1	60023.8	84595.4
Q9UBS9	SUCO	11969.2	11240.4	11992.5	14909.7	15276.6	11234.2	12434.7	12677.5	11572.5	17976	16162.4	17557.7	11734	13806.8	12228.2	17232
Q2M2I8	AAK1	173046	166160	175536	208962	203125	201000	147948	165423	158009	220628	226605	216914	171581	204362	157126	221382
P41250	GARS1	2.70422e+06	2.63147e+06	2.60467e+06	2.47397e+06	2.70323e+06	2.75575e+06	2.15483e+06	2.13403e+06	2.21851e+06	2.98382e+06	3.01644e+06	3.16148e+06	2.64679e+06	2.64432e+06	2.16912e+06	3.05391e+06
Q9H4G0	EPB41L1	283949	282105	296880	523294	510451	525346	313715	326453	305083	419441	452073	458864	287645	519697	315083	443459
P54920	NAPA	546334	535762	544691	523437	492088	487930	442516	439279	445030	594115	639025	633789	542262	501152	442275	622310
O95210	STBD1	118880	118806	124407	157081	163529	174485	130373	128250	130639	179823	176826	191050	120697	165032	129754	182566
O43795	MYO1B	925244	907922	942660	867279	815412	861183	631263	623665	617761	892265	874710	867773	925275	847958	624230	878249
O94992	HEXIM1	61632.1	68502.5	68612.2	82489.5	73032.9	81171.1	58967.8	56816.7	49421.3	65558	87402.4	79463.4	66249	78897.8	55068.6	77474.6
O15357	INPPL1	321945	331371	318611	331043	308426	308058	294104	288642	281969	397467	416651	402143	323976	315842	288239	405420
Q14534	SQLE	29555.3	26923.6	30551.6	32139.3	23663.2	29984.9	14537.1	17902.3	14286.7	21727.6	23122.9	20869.3	29010.2	28595.8	15575.4	21906.6
Q9UQB8	BAIAP2	119356	119335	110402	109548	123856	119507	77324	78837.5	87630.4	125536	109295	107902	116365	117637	81263.9	114244
P29692	EEF1D	3.42283e+06	3.57272e+06	3.40894e+06	3.00553e+06	3.01574e+06	3.03167e+06	2.40294e+06	2.31479e+06	2.42932e+06	3.23319e+06	3.30765e+06	3.49928e+06	3.46816e+06	3.01765e+06	2.38235e+06	3.3467e+06
Q13404	UBE2V1	171160	161054	163860	160963	155822	154469	125777	122996	130319	171868	181304	179164	165358	157085	126364	177445
P52209	PGD	3.71619e+06	3.48634e+06	3.53493e+06	3.34735e+06	3.12568e+06	3.43208e+06	2.60871e+06	2.57147e+06	2.59729e+06	3.64481e+06	3.57949e+06	3.69652e+06	3.57915e+06	3.3017e+06	2.59249e+06	3.64027e+06
P61163	ACTR1A	1.43061e+06	1.34774e+06	1.36184e+06	1.45899e+06	1.41933e+06	1.45859e+06	1.13457e+06	1.16291e+06	1.15675e+06	1.57902e+06	1.66102e+06	1.60921e+06	1.38007e+06	1.44564e+06	1.15141e+06	1.61642e+06
Q96FZ5	CMTM7	7510.34	5112.1	5970.14	6142.58	5970.66	3596.84	6531.44	6113.98	3765.98	6291.09	10900.8	5830.17	6197.53	5236.69	5470.47	7674.04
O00214	LGALS8	62597.9	56996.6	59022.5	55710.5	51615.6	57803.2	46236.2	43444.7	46029.2	65942.6	60598.9	63832.2	59539	55043.1	45236.7	63457.9
Q86YN1	DOLPP1	14966.9	11477.9	16853.3	19069.1	16082.7	15803.5	10567.1	11330.7	11685.5	15780.8	14771.7	16550.4	14432.7	16985.1	11194.4	15700.9
Q16555	DPYSL2	2.21097e+06	2.20953e+06	2.27994e+06	3.19566e+06	3.045e+06	3.19669e+06	2.17715e+06	2.12217e+06	2.08585e+06	2.95565e+06	3.09183e+06	2.90743e+06	2.23348e+06	3.14578e+06	2.12839e+06	2.98497e+06
Q6FI81	CIAPIN1	548953	562397	596080	492149	461792	414235	381321	371283	386780	537652	539805	520321	569143	456059	379795	532593
Q7Z698	SPRED2	1337.65	4451.89	2104.52	1154.91	1172.03	1564.01	1433.52	1640.47	942.384	1335.43	2312.29	1983.92	2631.35	1296.99	1338.79	1877.22
Q9Y2C4	EXOG	35125.7	37766.7	35101.6	39343	36996.5	28530.5	30410.6	34680.8	33119.5	41722.4	48851.8	47133.7	35998	34956.7	32737	45902.6
Q96F46	IL17RA	4073.93	3791.46	5544.08	3900.89	4046.11	4476.75	3315.65	3322.05	3463.29	5076.92	4475.61	4606.26	4469.82	4141.25	3367	4719.59
P61966	AP1S1	53238.7	57139.1	60022.3	57899.2	52758.9	49694.2	53859.4	50512	49327.5	68642.3	80830	65959	56800	53450.7	51233	71810.5
P07738	BPGM	29526.5	28398.4	32775.4	68178.3	65092.9	61424.3	27513.9	28708.4	32682.5	42528.4	41332.1	40741.5	30233.4	64898.5	29634.9	41534
Q8TBX8	PIP4K2C	408210	373953	394714	390261	411371	393483	385328	379265	374985	511885	534212	550974	392292	398372	379859	532357
Q9UMS0	NFU1	96959.6	91016.8	78167.1	64208.3	63858.7	63263.4	59154.8	68370.4	66904	95926.8	80899.8	95473.8	88714.5	63776.8	64809.7	90766.8
P16144	ITGB4	11351.1	8089.49	8241.87	15319.8	16996.5	17340.8	7370.52	8516.88	5921.25	11764.4	9774.63	8993.57	9227.49	16552.4	7269.55	10177.5
Q8IUH4	ZDHHC13	24666.1	22511	26893.4	30630.1	28513.6	32371.3	22440.1	23096.5	20403	30883.8	30271.3	31159	24690.2	30505	21979.9	30771.4
P23284	PPIB	3.9568e+06	3.70573e+06	3.89434e+06	5.90259e+06	6.52445e+06	6.56532e+06	3.4269e+06	3.20054e+06	3.34911e+06	4.59121e+06	4.76309e+06	4.60638e+06	3.85229e+06	6.33079e+06	3.32552e+06	4.65356e+06
P27361	MAPK3	137043	132550	132367	140694	119028	119387	111328	113680	104612	147814	163064	150274	133987	126370	109873	153717
Q96T88	UHRF1	67703.4	62297.7	66709.4	33846.5	29753.2	28622.9	26223	29048.2	30509	37479	41379.3	41081.1	65570.2	30740.9	28593.4	39979.8
Q9GZP4	PITHD1	56745.3	59715.2	57575.6	59826.2	58681	60334.1	43209.8	39811.2	45560.3	55865.9	59437.7	64427.1	58012	59613.8	42860.4	59910.2
Q9HBM0	VEZT	49640.8	53813.7	51618.2	43819.3	43492.2	44064.7	48142.2	45447.9	48548.1	60368.8	67955.5	70293.2	51690.9	43792.1	47379.4	66205.9
O60762	DPM1	216797	209433	224538	195478	197444	193501	202433	202280	188534	282556	282685	263103	216923	195474	197749	276115
P09972	ALDOC	26190.5	21425.9	18241.6	30000.1	30096.6	22311.1	16072.3	16818.3	18742.5	31200.1	20015.1	20874.4	21952.7	27469.3	17211	24029.9
P35080	PFN2	980480	987936	1.01446e+06	609966	587295	612233	722793	709090	752457	966257	1.07379e+06	1.00919e+06	994292	603165	728113	1.01641e+06
P05783	KRT18	1.53729e+07	1.48162e+07	1.39258e+07	2.38157e+07	2.445e+07	2.5101e+07	1.88048e+07	1.93743e+07	1.94587e+07	2.75179e+07	2.65773e+07	2.6364e+07	1.4705e+07	2.44556e+07	1.92126e+07	2.68197e+07
P26641	EEF1G	4.81597e+06	4.97498e+06	4.68318e+06	4.41428e+06	4.45332e+06	4.55225e+06	3.84935e+06	3.51773e+06	3.59908e+06	4.78436e+06	5.16704e+06	5.35411e+06	4.82471e+06	4.47328e+06	3.65538e+06	5.10184e+06
Q13555	CAMK2G	178427	164498	157284	199094	206144	203146	147696	153148	159636	227238	197867	217463	166737	202794	153493	214190
P36383	GJC1	1840.67	1486.86	1344.01	978.055	748.033	974.987	925.509	852.316	882.831	1166.19	1099.34	1447.09	1557.18	900.358	886.885	1237.54
Q96G23	CERS2	222166	212424	226384	170650	152858	162267	157407	153968	155380	213052	233581	204493	220325	161925	155585	217042
Q9UHB4	NDOR1	20345	18735.4	18169.5	15826.1	10731	9389.9	11046.4	9579.41	10054.8	13565.6	16201.8	13021.8	19083.3	11982.3	10226.9	14263
Q8NB46	ANKRD52	61103.5	53016.9	57458.5	60632.2	53093.8	51092.1	39901.4	42005	39943.5	60201.8	56146.5	53580.7	57193	54939.4	40616.6	56643
Q9NQZ5	STARD7	31219.1	33641.3	33386.8	30100.1	28639.9	26316.9	29338.2	28853.4	31071	39734.1	41417.6	43225.9	32749	28352.3	29754.2	41459.2
Q9BXS5	AP1M1	314233	316072	322766	313800	295176	302218	264548	253990	260013	354319	368965	361099	317690	303731	259517	361461
Q9NRZ5	AGPAT4	9433.48	8444.59	7936.28	9278.96	11735	12869	5313.66	5162.09	6707.1	7562.95	9644	6715.27	8604.79	11294.3	5727.62	7974.07
Q6SPF0	SAMD1	2255.1	1440.83	1612.14	1631.91	1182.53	1229.87	945.693	1091.25	1138.92	1488.02	1599.92	1333.39	1769.36	1348.1	1058.62	1473.78
Q9HAB8	PPCS	132670	141522	142118	148545	143242	149578	112326	118479	103092	148287	167801	148640	138770	147122	111299	154909
Q9Y2D5	AKAP2	457415	440492	409307	284690	293690	269445	373755	395335	385558	532282	516130	557357	435738	282608	384883	535257
Q9BPW9	DHRS9	28573.9	28538.8	34444	53855.8	48853.9	54841.4	25908	32351	31144.2	41725.5	39494.6	43029.3	30518.9	52517	29801.1	41416.5
Q96ND0	FAM210A	3086.59	3162.44	3426.61	2863.94	3184.27	2825.52	3817.37	4471.03	3625.58	5914.46	4609.5	6029.71	3225.22	2957.91	3971.33	5517.89
Q8TB61	SLC35B2	63941	55671.8	63427.2	58808.9	61696.8	62503.3	46016.2	46059.6	40517.6	61208.5	61710.6	61278.9	61013.3	61003	44197.8	61399.3
Q14203	DCTN1	1.9205e+06	1.8947e+06	1.90365e+06	1.9209e+06	1.8946e+06	1.86789e+06	1.60165e+06	1.66724e+06	1.60595e+06	2.25515e+06	2.25569e+06	2.26068e+06	1.90628e+06	1.89446e+06	1.62495e+06	2.25717e+06
Q8TDB6	DTX3L	104385	99889.5	89415.4	88587.3	91773.3	89794.9	75647.4	75610.9	82002.9	111990	101732	110151	97896.5	90051.9	77753.7	107958
Q8IVU3	HERC6	27883.1	51543.2	44889.5	56246.2	41259.5	68449.2	90822.4	48081.9	53655.4	64332.7	96818	106120	41438.6	55318.3	64186.6	89090.1
Q92990	GLMN	19490.9	17904.1	19552.2	9423.79	13106.2	15813.7	14765.7	11574.4	13807.8	18706.4	17339.4	19648.8	18982.4	12781.2	13382.6	18564.9
Q7L1W4	LRRC8D	16000	16921.6	19481.3	20013.1	15713.9	15499.9	17998.7	17715.9	15896.1	22736.4	27618.1	21229.3	17467.6	17075.6	17203.6	23861.3
Q9UBG0	MRC2	182332	176860	191795	338979	354228	355452	211099	200307	188875	279298	276057	276942	183662	349553	200094	277432
Q13630	TSTA3	148744	147622	148480	172972	169188	170475	140688	137086	132707	187442	195616	186045	148282	170878	136827	189701
O43264	ZW10	259671	239891	241055	183240	174416	181266	168422	168895	173506	235698	227628	244694	246872	179640	170274	236007
Q9Y5M8	SRPRB	234083	215048	211826	214890	205312	223418	180270	172700	178238	252438	245879	237673	220319	214540	177069	245330
P53680	AP2S1	240162	234773	244737	272034	275820	311555	257485	230335	210127	323108	324272	319480	239891	286470	232649	322287
Q96RF0	SNX18	43960	45313.5	46420.8	61073.7	56305.1	58134.1	39643.7	40043.2	36481.7	52748	54058.1	54055.6	45231.4	58504.3	38722.9	53620.6
O43747	AP1G1	779997	776257	774014	794491	793239	794576	630988	604569	621356	826608	876308	868066	776756	794102	618971	856994
Q8IYM9	TRIM22	52150.3	56634.9	64743.5	62648.6	63038.7	63504.5	74313.3	62928.4	64607.6	87490.5	100468	91407.6	57842.9	63064	67283.1	93122.1
Q9UKX5	ITGA11	123877	119789	125330	543240	551402	575689	107926	104339	80084.5	147247	134360	122849	122999	556777	97450	134819
Q5W0Z9	ZDHHC20	13100.1	13158.9	12677.1	9251.93	13649.7	11234.2	9425.58	7954.44	9783.37	12142.7	11405.1	14007.3	12978.7	11378.6	9054.46	12518.4
O14763	TNFRSF10B	8974.23	10728.8	7372.18	8438.22	11161.4	8599	10079.2	11274.3	10817.9	14350.6	14815.5	15307	9025.08	9399.54	10723.8	14824.4
Q9BUF5	TUBB6	2.27993e+06	2.16753e+06	2.21914e+06	1.9425e+06	1.88489e+06	1.77999e+06	1.99197e+06	2.0131e+06	1.92342e+06	2.61875e+06	2.82831e+06	2.74746e+06	2.2222e+06	1.86913e+06	1.97616e+06	2.73151e+06
O95394	PGM3	772657	716530	737950	906485	898255	875804	753347	782266	750681	1.05275e+06	1.05025e+06	1.05714e+06	742379	893514	762098	1.05338e+06
Q9UP95	SLC12A4	96506.7	105490	109072	131996	132517	111701	89557.5	94294	90657.3	128699	130355	120372	103690	125405	91502.9	126475
P35869	AHR	2011.88	1839.04	1086.87	1492.97	1367.36	2276.25	993.311	1041.66	914.209	1177.88	1457.58	1440.82	1645.93	1712.19	983.059	1358.76
Q12965	MYO1E	423454	401246	414632	401147	383623	395407	399799	393918	384464	539323	542955	546122	413111	393392	392727	542800
P07099	EPHX1	963638	906670	976393	970156	944988	1.04484e+06	802632	715961	724746	1.02134e+06	1.0464e+06	1.03268e+06	948900	986662	747780	1.03347e+06
Q9UKI8	TLK1	3223.06	1254.57	1440.8	1985.99	1305.54	1491.77	972.491	951.808	1287.21	1317.21	1324.36	1795.93	1972.81	1594.43	1070.5	1479.17
Q96H72	SLC39A13	14126	13122.2	14448.2	16298.1	16822.5	14950.1	13677.6	17040.4	14658.4	21852.7	21270.8	19560.7	13898.8	16023.6	15125.4	20894.7
Q6P9B6	MEAK7	618580	597475	644181	433711	406305	387071	492382	509711	506299	681809	715854	683132	620079	409029	502797	693598
Q16270	IGFBP7	816888	864660	711648	1.53265e+06	1.53674e+06	1.57881e+06	877112	906223	879785	1.26324e+06	1.14107e+06	1.26852e+06	797732	1.5494e+06	887707	1.22428e+06
Q9NP64	ZCCHC17	12524.6	10848.5	12369.7	7201.52	8034.79	7926.78	8199.16	6842.92	8252.16	13944.9	8734.95	9445.75	11914.3	7721.03	7764.75	10708.5
Q9Y570	PPME1	468467	465594	478699	712653	665749	666964	488917	493641	485978	675693	696005	653399	470920	681789	489512	675032
Q9UJW0	DCTN4	254421	267055	263788	274318	271370	272394	230906	219395	215157	308869	308092	300598	261755	272694	221819	305853
O43847	NRDC	759803	760796	774397	593151	532339	547431	513398	522981	515984	687316	740980	709086	764999	557641	517454	712460
P49757	NUMB	196759	191997	191772	217574	204026	205651	186799	178021	184754	252995	238115	265069	193509	209084	183191	252060
Q96FV2	SCRN2	14259.3	15442.4	11309.1	12184.3	13674.4	13718.9	10171.2	11387.1	10713.5	12517.9	15305	16575.9	13670.3	13192.5	10757.2	14799.6
Q92508	PIEZO1	30784.2	30810.4	35993.4	30330.4	31321.5	35873.5	38339.5	30204.4	29989.6	47165.8	43485.7	44875.3	32529.3	32508.5	32844.5	45175.6
Q6NUQ4	TMEM214	423442	412993	426973	430466	411071	420134	305850	318504	305836	424548	435600	417105	421136	420557	310063	425751
Q8N2K1	UBE2J2	22759.6	21079.4	27979.9	18965.4	20251.7	18749	14692.7	17099.2	14858.7	21012	22771.8	20265.4	23939.6	19322	15550.2	21349.8
P10620	MGST1	469319	442166	443716	282739	313993	299610	435468	355163	371674	463493	584261	547935	451734	298781	387435	531897
Q02750	MAP2K1	137524	138888	143289	168062	154698	141952	131504	125548	133588	174002	188179	173636	139900	154904	130213	178606
Q92820	GGH	216316	207522	209258	295320	325595	328595	220653	218210	221502	328594	280693	296105	211032	316503	220122	301797
Q96PU5	NEDD4L	297271	305297	301970	235940	232120	234141	273457	277445	286047	381715	368425	397291	301512	234067	278983	382477
P11216	PYGB	4.34975e+06	4.35796e+06	4.31567e+06	5.70132e+06	5.42248e+06	5.76587e+06	4.506e+06	4.59593e+06	4.72499e+06	6.21973e+06	6.23643e+06	6.49569e+06	4.34112e+06	5.62989e+06	4.60897e+06	6.31729e+06
P0DI83	RAB34	1423.89	1437.41	1196.53	1210.96	1025.49	1285.79	1055.92	944.563	906.146	1402.9	1208.42	1371.66	1352.61	1174.08	968.875	1327.66
Q9BYT8	NLN	1.20597e+06	1.34839e+06	1.63849e+06	1.62429e+06	1.11537e+06	944976	1.47099e+06	1.43973e+06	1.02246e+06	1.30433e+06	2.58335e+06	1.50095e+06	1.39762e+06	1.22821e+06	1.31106e+06	1.79621e+06
Q12899	TRIM26	29824.4	28822.7	28442.7	26524.9	23991.2	25419.1	25039	24125.9	29472.3	36262.1	33922.6	37534.6	29029.9	25311.7	26212.4	35906.4
P35527	KRT9	1.25378e+06	253764	185546	265744	390414	411182	416322	253061	311812	341488	312131	690306	564365	355780	327065	447975
Q08426	EHHADH	43740.1	38290.3	38646.1	38148.7	39849.8	34231	37529.5	40089.7	42117.7	58264	50476.6	55230.1	40225.5	37409.8	39912.3	54656.9
Q9Y6Y8	SEC23IP	1.22015e+06	1.24874e+06	1.24024e+06	1.38458e+06	1.40193e+06	1.40182e+06	1.10841e+06	1.14467e+06	1.11149e+06	1.50168e+06	1.56482e+06	1.54065e+06	1.23638e+06	1.39611e+06	1.12152e+06	1.53572e+06
Q8N0Z6	TTC5	4310.1	2230.8	3721.28	4099.49	3506.1	4061.98	4630.92	2841.17	3734.29	5778.06	4771.98	4794.94	3420.73	3889.19	3735.46	5114.99
Q96RT8	TUBGCP5	1693.34	1789.54	1501.35	1154.81	806.789	1044.37	1113.11	1058.97	851.222	960.835	1374.15	1804.03	1661.41	1001.99	1007.77	1379.67
P22314	UBA1	7.10082e+06	6.84259e+06	6.51589e+06	5.71759e+06	5.58986e+06	5.59042e+06	5.01613e+06	5.17469e+06	5.40647e+06	7.23728e+06	6.97322e+06	7.13848e+06	6.81977e+06	5.63262e+06	5.1991e+06	7.11633e+06
Q86V85	GPR180	1197.71	1189.56	1132.05	1164.3	893.127	908.209	1034.46	937.121	1019.22	1076.8	1514.97	1501.56	1173.11	988.545	996.933	1364.44
P49815	TSC2	15618	13024	12028.6	13763	13857.6	8221.94	9547.36	12849.9	10848.5	18381.7	12876.8	14239.7	13556.8	11947.5	11081.9	15166.1
Q7Z3T8	ZFYVE16	13891.7	15275.1	15562.9	17414.3	15557.6	16022.3	13778.9	12273.1	13427.7	19306.4	18472.4	16233.8	14909.9	16331.4	13159.9	18004.2
P11532	DMD	7654.13	10233.1	13050.9	17218.3	12504.1	15066.4	9534	9364.75	12044.3	12938.2	14323.8	15069.5	10312.7	14929.6	10314.3	14110.5
P30260	CDC27	56745.3	61918.7	56830.3	56757.2	51535.5	50829.6	44699.4	45004.5	37485	52348.7	66320.6	55209.7	58498.1	53040.8	42396.3	57959.6
Q13557	CAMK2D	422938	415908	445348	440515	437024	468589	431666	404121	457287	597436	566551	603750	428065	448709	431024	589246
Q9NVS9	PNPO	199017	207695	198720	167605	154513	155880	168155	168647	158940	210109	237800	229668	201811	159333	165247	225859
Q9UHQ9	CYB5R1	242696	243270	258159	337751	320321	321969	331855	298878	307911	419725	440325	422454	248042	326681	312881	427501
O75935	DCTN3	499015	494324	474713	521039	512322	516171	423377	407751	393232	542738	551169	576545	489351	516511	408120	556817
Q8IYT4	KATNAL2	683113	666380	656622	643244	598036	594457	503562	560857	536888	663251	806061	714588	668705	611912	533769	727967
Q96JJ7	TMX3	733026	769239	843373	905019	867150	904276	719359	717992	691714	961748	1.00702e+06	933635	781880	892149	709688	967469
P17174	GOT1	855786	814088	786265	748786	774838	813079	607277	633436	656265	873854	846490	865321	818713	778901	632326	861889
Q92791	P3H4	52403.8	52744.8	55312.5	112393	108557	107220	43961.7	44054.7	41204	62229.9	59944	53898.6	53487	109390	43073.4	58690.8
O75122	CLASP2	57973	53421.8	55456.6	48388.9	42216.5	48739.1	36242.6	39198.7	41195.4	52930.8	54331.5	51661.9	55617.1	46448.2	38878.9	52974.8
O75157	TSC22D2	9858.98	13795.9	10347.9	11095.7	12544.2	12329.5	11883.1	9372.21	10690.7	15394.1	11491.7	16641	11334.3	11989.8	10648.7	14508.9
Q9P2E5	CHPF2	13460.4	12192.6	11917.1	11014.8	11882.8	10881.1	9625.14	8939.57	8957.01	12853.1	11690.9	12946.4	12523.4	11259.5	9173.91	12496.8
Q9NR33	POLE4	1479.48	1183.38	1132.93	1173.37	1004.24	933.688	1242.55	1181.17	820.293	1362.16	1273.39	1782.83	1265.27	1037.1	1081.34	1472.8
Q96S52	PIGS	78922.3	76971.4	72443.9	81737.7	85875.8	89170.7	64935.7	71479.3	69490.4	90963.6	96600.9	92880.9	76112.5	85594.8	68635.1	93481.8
Q9UHY1	NRBP1	571777	590047	604164	706972	695553	714153	539191	561636	559263	731358	779270	750194	588663	705559	553364	753607
Q9UBB6	NCDN	139217	131179	146509	112945	105385	101603	112617	111376	105664	142949	159801	146176	138969	106645	109885	149642
Q14764	MVP	6.51999e+06	6.50552e+06	6.50362e+06	5.94398e+06	5.94048e+06	5.71072e+06	5.92994e+06	5.96679e+06	6.06819e+06	8.08396e+06	8.06343e+06	8.3112e+06	6.50971e+06	5.86506e+06	5.9883e+06	8.15286e+06
P52824	DGKQ	1375.27	1393.97	1378.2	1156	838.211	2308.74	973.67	1115.06	898.425	1571.65	1203.29	1291.47	1382.48	1434.32	995.719	1355.47
O15270	SPTLC2	48879.2	44199.3	48193.1	40730.4	34279.5	37174.9	37924.7	29616.8	32811.8	40304.7	44754.9	51493.4	47090.5	37394.9	33451.1	45517.7
Q6Y1H2	HACD2	132899	131395	130419	180328	183454	181693	140288	143235	127129	183291	197934	177415	131571	181825	136884	186214
P17612	PRKACA	386995	381899	382599	358287	328298	354366	295770	277329	283191	355160	406142	403483	383831	346983	285430	388262
O60547	GMDS	322089	325173	337966	346316	329814	322422	258789	262095	247849	335708	359333	350605	328410	332851	256244	348549
O75915	ARL6IP5	296754	265209	305437	438374	423997	444605	304279	289197	295640	417896	409799	381180	289134	435659	296372	402958
P49754	VPS41	38929	42093.9	41411.5	40735.1	43161.2	41216.6	42009.3	37345.5	35339.9	51060.3	50788.3	54087.5	40811.5	41704.3	38231.6	51978.7
Q9Y5P6	GMPPB	138004	144448	149346	143416	142918	134333	109938	118719	113274	153352	161635	149801	143933	140222	113977	154930
Q9H1J1	UPF3A	1286.69	1098.67	1313.32	1388.56	829.351	1153.49	1034.8	839.048	1119.24	1394.05	1368.81	1304.8	1232.89	1123.8	997.696	1355.88
Q01469	FABP5	600464	617557	607508	445235	426353	440681	409039	429689	458630	632745	539017	591252	608510	437423	432453	587671
Q8N8A2	ANKRD44	26100.4	25795.3	28560.9	25974.9	26595	30633.9	23569.8	25115.5	22961	33365.9	31536	32453.5	26818.9	27734.6	23882.1	32451.8
Q460N5	PARP14	83346.6	73747.5	83749.6	72076.1	69415.9	71089.5	65554	65535.8	60778.5	86250.5	91441.8	82949.9	80281.2	70860.5	63956.1	86880.7
P13798	APEH	796478	778708	779712	693954	686645	683765	578498	579298	603778	817244	775636	799038	784966	688121	587191	797306
P61018	RAB4B	19187	18273.3	18863.1	25704.6	26294.8	26654.6	23897.5	21636.1	23819.3	29794	32177.4	32176.5	18774.5	26218	23117.6	31382.7
Q17RY0	CPEB4	36220.1	43272.9	36859.2	40727.5	42458.3	40276.9	34061.6	34967.6	35104	49351.6	43247.2	48757.6	38784.1	41154.2	34711.1	47118.8
Q13740	ALCAM	1.60312e+06	1.55612e+06	1.56665e+06	1.3271e+06	1.33464e+06	1.3447e+06	868548	862545	869767	1.20429e+06	1.1566e+06	1.16708e+06	1.5753e+06	1.33548e+06	866953	1.17599e+06
P46060	RANGAP1	2.46432e+06	2.4462e+06	2.41202e+06	1.51961e+06	1.47615e+06	1.42747e+06	1.51161e+06	1.5101e+06	1.53248e+06	2.07839e+06	2.02019e+06	2.0785e+06	2.44085e+06	1.47441e+06	1.51806e+06	2.05903e+06
Q86Y82	STX12	163796	163019	154019	203833	192609	205129	184544	176554	190672	255422	243426	249392	160278	200524	183923	249414
Q9NWT6	HIF1AN	150209	173988	166574	161782	163129	169851	146542	154051	158812	215878	202311	204735	163590	164920	153135	207642
Q9C037	TRIM4	17553.2	12855.6	16813.9	17854.9	17134.4	19062	14365	16534.8	14848.8	17111.2	21303.5	23614.1	15740.9	18017.1	15249.5	20676.2
P62820	RAB1A	1.95161e+06	1.94869e+06	1.97335e+06	2.01092e+06	2.09108e+06	2.04616e+06	1.86296e+06	1.65423e+06	1.66876e+06	2.25357e+06	2.45812e+06	2.31481e+06	1.95788e+06	2.04939e+06	1.72865e+06	2.34217e+06
Q13509	TUBB3	3.1278e+06	3.04865e+06	3.18195e+06	2.10475e+06	2.01555e+06	1.73921e+06	2.25139e+06	2.1903e+06	2.15136e+06	2.7417e+06	3.27546e+06	2.91368e+06	3.11946e+06	1.95317e+06	2.19768e+06	2.97695e+06
Q96C10	DHX58	1523.63	1089.71	1077.41	1047.29	1024.64	1264.93	880.845	864.904	981.659	1120	1181.95	1392.4	1230.25	1112.29	909.136	1231.45
O95486	SEC24A	135926	140313	146475	160849	157870	168415	129996	124081	133581	175179	170659	179164	140905	162378	129219	175001
O75348	ATP6V1G1	95106	101658	93073.6	84866.6	87215.5	90393.4	70319	70367	74009.4	98965.9	92644.7	99149.2	96612.5	87491.8	71565.1	96919.9
Q8N5A5	ZGPAT	11377.2	11540.5	10368.9	10562.8	11465.5	8408.16	8077.38	9825.57	5824.69	10958.4	9366.64	11806.4	11095.5	10145.5	7909.21	10710.5
P01130	LDLR	142485	146489	142625	171650	179813	182514	120795	115827	119924	166929	150980	164866	143866	177992	118849	160925
Q86W26	NLRP10	64540.4	73049	65724.2	75968.1	64660.9	77257.7	53677.9	48180.5	49533.6	58527.7	70677.3	75777.7	67771.2	72628.9	50464	68327.6
Q14CW9	ATXN7L3	1850.96	1313.28	1816.96	1159.73	1097.98	1020.12	1138.11	921.469	996.64	1570.22	1295.43	1271.79	1660.4	1092.61	1018.74	1379.15
P40938	RFC3	54438.8	62923.9	60039.2	36433	31638.7	31064.8	34151.1	40296	34871.7	51951.4	50491.2	45543	59134	33045.5	36439.6	49328.5
P02786	TFRC	1.89888e+06	1.93595e+06	1.9792e+06	1.1029e+06	1.04153e+06	1.02595e+06	1.31999e+06	1.19473e+06	1.18453e+06	1.62316e+06	1.70086e+06	1.68364e+06	1.93801e+06	1.0568e+06	1.23309e+06	1.66922e+06
P61006	RAB8A	89798.7	91105.3	78769.5	68722.7	65741.1	65119.7	65582.3	60560.5	63291	82527.3	82526.8	91249.3	86557.8	66527.8	63144.6	85434.5
Q8IWR0	ZC3H7A	204027	204370	212614	180728	185110	188713	152968	151059	155906	211665	203088	207289	207003	184850	153311	207347
Q6PCE3	PGM2L1	76434.4	83543.3	84753.9	135698	119883	122209	82290.2	81783.9	74393.1	102479	114467	105566	81577.2	125930	79489	107504
Q99836	MYD88	6166.81	4034.49	3738.62	3465.73	2922.58	3257.4	4932.07	3471.4	3880.59	7165.61	4383.79	5059.21	4646.64	3215.23	4094.69	5536.2
P07948	LYN	42809.1	42201.9	46473.7	31869.1	31410.8	31187.1	35285.6	29420.4	36073.2	44279.1	45110.5	46865.6	43828.3	31489	33593.1	45418.4
O00399	DCTN6	176349	175759	173037	198399	191061	188875	166851	158709	152346	203037	226346	216544	175048	192779	159302	215309
Q15582	TGFBI	45987.7	41376	42509.3	62489.7	70645.5	74933.7	36428.8	38852.2	36026.3	50800.7	52713.5	46910.3	43291	69356.3	37102.4	50141.5
Q96KA5	CLPTM1L	73463.6	69282.1	90594.2	100908	93852.1	96045.2	66861.3	61697.6	55988.1	80424.5	84291.2	84670.8	77780	96935	61515.7	83128.8
P07205	PGK2	220172	237073	217579	502017	484659	500490	232422	253177	233120	340584	327220	303356	224941	495722	239573	323720
Q8IX04	UEVLD	21265.2	19168.4	22393	16460.8	14711.5	14783.4	13915.6	14669.1	13077.4	17833.1	19075.6	19382	20942.2	15318.5	13887.4	18763.6
Q96LJ7	DHRS1	88419.6	91982	78953	80025.8	78646.4	81048	81512.4	90382	90778	125179	111124	118538	86451.5	79906.7	87557.5	118280
P52758	RIDA	14479.1	17869.5	17812.6	13174	14246.4	13547	14405.9	13217.1	12861.4	18551.9	22000	14105.6	16720.4	13655.8	13494.8	18219.2
P01033	TIMP1	10848.7	10227.1	10890.7	34396.5	35968.7	28874.3	9479	10554.9	7146.57	9730.35	12300.7	14652	10655.5	33079.8	9060.17	12227.7
P62273	RPS29	51567.7	41598.4	46613.4	38019.3	32340.9	31825	29544	28387.7	26331.7	36181.2	43195.4	34334	46593.2	34061.7	28087.8	37903.5
O95292	VAPB	253172	252739	242418	250185	260769	261356	237584	238947	227450	308260	307417	333983	249443	257437	234660	316553
Q96CP6	GRAMD1A	37852.6	45339.4	44608	52520.7	48385.8	45213	40499.3	38459.4	37693.2	49571.2	58105.5	49680.6	42600	48706.5	38884	52452.4
P51159	RAB27A	153513	135390	140688	96311.5	88755.3	91282.7	111815	98288.9	110986	141089	145849	145818	143197	92116.5	107030	144252
P26038	MSN	1.39722e+07	1.38154e+07	1.41116e+07	1.33376e+07	1.33425e+07	1.33846e+07	1.20112e+07	1.1891e+07	1.16961e+07	1.52448e+07	1.60679e+07	1.66627e+07	1.39664e+07	1.33549e+07	1.18661e+07	1.59918e+07
Q9H0U4	RAB1B	527870	531951	519740	531878	504615	498566	403791	383036	421746	511391	516839	600354	526520	511686	402857	542862
P11413	G6PD	5.84054e+06	6.02248e+06	6.08657e+06	7.20009e+06	7.14669e+06	7.28397e+06	5.26849e+06	5.07755e+06	4.97538e+06	6.80885e+06	6.94632e+06	6.87026e+06	5.9832e+06	7.21025e+06	5.10714e+06	6.87514e+06
Q13426	XRCC4	38894.1	41358.7	35499.1	41595.4	47962.3	43634.6	33696.2	29724.5	29550.5	40230.1	41155.4	43768.4	38584	44397.4	30990.4	41718
Q04446	GBE1	1.12282e+06	1.09456e+06	1.09381e+06	1.2661e+06	1.30946e+06	1.28981e+06	1.06803e+06	1.08127e+06	1.0587e+06	1.40322e+06	1.47064e+06	1.44427e+06	1.10373e+06	1.28846e+06	1.06933e+06	1.43937e+06
Q96C23	GALM	62406.9	63138.8	59424.5	55121.4	58613.3	60465.8	48210.5	45806.8	45885.7	72860.4	60623.7	54667.1	61656.7	58066.8	46634.3	62717.1
Q96N66	MBOAT7	149584	137344	151126	220962	246471	219263	167629	148192	141532	201555	210042	203433	146018	228899	152451	205010
Q86YT6	MIB1	13333.1	15816	17001.9	15021	12149.2	12571.5	12144.8	11688.7	16334.5	17941.4	19760.8	16312.9	15383.7	13247.2	13389.3	18005
Q8IUW5	RELL1	1757.64	1143.91	1501.23	1605.35	1133.77	1050.74	1061.3	1483.91	809.869	1258.3	1278.5	1974.66	1467.59	1263.29	1118.36	1503.82
Q8N357	SLC35F6	7918.77	9691.82	7846.88	10947.2	9612.33	6575.24	7697.44	11103.6	8548.46	12116.4	12170.2	12483.5	8485.83	9044.93	9116.5	12256.7
Q9NP97	DYNLRB1	199570	206356	202469	170489	149008	156290	160016	157524	159771	238083	212382	191011	202798	158596	159104	213825
Q9BRX8	PRXL2A	431755	417431	427581	423700	414435	446486	464326	441293	420104	590111	585443	603584	425589	428207	441908	593046
P09497	CLTB	25860.1	21690.5	19382.2	19691.5	23442.2	29778	22889.5	22181.5	26324.6	38955.4	27097.1	29740.7	22310.9	24303.9	23798.5	31931.1
Q5VV42	CDKAL1	21811.8	19276.3	25892.4	33975.9	27613.6	28456.1	24437.2	28125.7	21434.7	28114.7	40376.8	30785	22326.9	30015.2	24665.9	33092.2
O60684	KPNA6	720881	707202	722637	574529	528736	582684	510947	523436	594704	715342	730504	739355	716907	561983	543029	728400
P63272	SUPT4H1	3762.56	4475.75	7204.41	4294.67	4187.47	6099.5	4794.65	2763.76	2784.66	4627.99	4726.19	4519.19	5147.57	4860.55	3447.69	4624.46
Q9NUS5	AP5S1	2574.36	2586.12	2625.95	3081.85	2191.94	1613.78	3167.39	2443.09	1940.76	2887.66	4136.47	3103.26	2595.48	2295.86	2517.08	3375.8
Q5T447	HECTD3	6923.75	6264.43	6315.14	6135.63	6837.34	5038.93	3586.62	4606.54	5445.55	6570.83	6601.79	5116.4	6501.1	6003.97	4546.24	6096.34
P10909	CLU	13342.7	11263.1	12346.1	26570.6	26367.9	27407	12756.8	13014	13743.9	20175.5	16435.8	16366.6	12317.3	26781.8	13171.6	17659.3
P35908	KRT2	654246	890561	355711	366081	649535	584377	744163	457430	492593	890731	536373	844206	633506	533331	564729	757103
Q6ICB0	DESI1	24621.6	29484.6	31902.8	27444.1	22959.5	20914.8	20622.8	19678.5	18981.3	23903.9	25771.6	29798.1	28669.6	23772.8	19760.9	26491.2
Q6NUQ1	RINT1	79448.4	82314.7	74382.8	82167.8	73480.3	73911.1	62496.2	64382.1	61407.3	87043.9	76832.2	88405	78715.3	76519.7	62761.9	84093.7
Q13561	DCTN2	2.06658e+06	1.9773e+06	2.01174e+06	2.05089e+06	2.09701e+06	2.0253e+06	1.76593e+06	1.81303e+06	1.77989e+06	2.32493e+06	2.43426e+06	2.42103e+06	2.01854e+06	2.05773e+06	1.78628e+06	2.39341e+06
P51659	HSD17B4	722647	712600	747780	915944	979249	997132	748570	753548	792389	1.03804e+06	1.02564e+06	1.01065e+06	727676	964108	764836	1.02478e+06
Q8IWE5	PLEKHM2	109448	107448	112338	123756	116172	113676	107793	110075	103482	147446	142687	140431	109745	117868	107117	143521
P20338	RAB4A	167448	163137	153130	181356	173923	167269	146204	153297	148580	201818	206643	191701	161238	174183	149360	200054
Q16363	LAMA4	188158	179019	174872	178758	175347	175836	176483	185969	175900	250757	237035	232707	180683	176647	179451	240166
O43572	AKAP10	19403.2	16727.2	13935.9	16311.4	18955.2	16796.1	14546.5	13174.8	14051.6	19161.4	18519.7	18202.4	16688.8	17354.2	13924.3	18627.8
Q9NR19	ACSS2	69995.5	66724.3	66156.5	87753.7	86984.5	84628	73249.6	70398.5	70479.5	95034.7	94268.3	97141.1	67625.4	86455.4	71375.8	95481.4
Q8TDB8	SLC2A14	1474.82	1392.01	1337.75	3258.75	1923.01	2389.12	2132.05	1193.08	1718.86	2801.39	2153.75	1792.02	1401.53	2523.63	1681.33	2249.05
P11169	SLC2A3	1474.82	1392.01	1337.75	3258.75	1923.01	2389.12	2132.05	1193.08	1718.86	2801.39	2153.75	1792.02	1401.53	2523.63	1681.33	2249.05
Q8TE02	ELP5	18162.3	12638.5	19659.2	16879.5	16459.1	15364	13032.5	14228.2	12815.9	16208.5	20206.4	17173.4	16820	16234.2	13358.9	17862.8
P60604	UBE2G2	24786.2	22542.3	18392.5	17932.9	19123.8	15224.6	14776.7	13629	15577.1	16564.7	19648.3	22578.7	21907	17427.1	14660.9	19597.2
Q9BZ67	FRMD8	9803.36	6969.23	8087.39	10283.9	9780.17	10592.9	7520.82	7860.87	5933.04	9054.96	9600.34	9834.62	8286.66	10219	7104.91	9496.64
Q92871	PMM1	29161.3	26933.3	25283.3	26701.9	25931.4	28326.2	24594.3	27311.9	31143.5	40113.5	31267.1	39623.2	27126	26986.5	27683.2	37001.3
Q9UPN7	PPP6R1	148335	159099	153952	140218	131955	127510	128990	141196	126937	160824	190452	179190	153795	133228	132375	176822
Q8IZ83	ALDH16A1	226407	225078	223626	190996	177480	187610	160966	175833	178373	229897	225907	232247	225037	185362	171724	229350
Q5SVZ6	ZMYM1	1662.2	1361.39	1345.33	1343.14	742.626	1229.71	920.403	982.99	720.726	1031.47	1306.25	1166	1456.31	1105.16	874.706	1167.9
Q9Y6E2	BZW2	660865	669759	703316	523666	527158	528979	553585	489173	495691	644756	715291	693639	677980	526601	512816	684562
Q9Y496	KIF3A	95970.9	98877.8	91567.1	98271.8	110143	109281	93808	96863.3	93051.8	123907	123671	131111	95471.9	105899	94574.3	126230
P15311	EZR	6.37992e+06	6.43858e+06	6.58818e+06	5.34571e+06	5.30414e+06	5.11503e+06	4.84667e+06	4.67367e+06	4.74688e+06	6.33207e+06	6.33354e+06	6.36177e+06	6.46889e+06	5.25496e+06	4.75574e+06	6.34246e+06
Q9BRX2	PELO	101838	103637	104538	83740.8	84497.7	86152.5	73449.1	74287.3	72027	93323.9	99155.1	100547	103338	84797	73254.5	97675.4
Q99961	SH3GL1	474449	461502	443873	465732	463771	440399	365128	386873	378417	491236	518054	497393	459942	456634	376806	502228
O60725	ICMT	44348	49159.3	49446.3	42056.9	37021.1	42987.3	46032.7	36195.9	35445.8	54271.7	56889.1	45650.2	47651.2	40688.5	39224.8	52270.4
Q15819	UBE2V2	1.47086e+06	1.3512e+06	1.3695e+06	1.51133e+06	1.4596e+06	1.43482e+06	1.16757e+06	1.19797e+06	1.14155e+06	1.51734e+06	1.53005e+06	1.62542e+06	1.39719e+06	1.46858e+06	1.16903e+06	1.5576e+06
O75190	DNAJB6	92457.2	92544.5	95277.1	75500.9	93752	87999.4	73636.1	70756.5	70570.4	95252.2	95834.6	95293.8	93426.3	85750.8	71654.3	95460.2
P61513	RPL37A	766386	737983	787470	648953	552272	565301	617797	592203	518123	667223	887245	747538	763946	588842	576041	767336
Q9H0A8	COMMD4	180085	170112	180288	144329	138053	148398	135770	140484	153412	194525	186885	190858	176828	143593	143222	190756
O43237	DYNC1LI2	513767	527384	522915	655900	646263	670341	465968	478324	501056	643800	624116	657024	521355	657501	481783	641647
P37275	ZEB1	6399.14	5600.54	5037.74	3764.15	4482.5	4199.04	4796.3	4036.23	4015.17	5536.04	6039.64	5534.63	5679.14	4148.56	4282.57	5703.44
O43708	GSTZ1	19551	17560.7	17870	23835.7	21313.4	24798.3	15881.4	16350	17278.1	22088.1	21486.9	22351.5	18327.2	23315.8	16503.1	21975.5
Q8N6Y1	PCDH20	195414	168568	165628	148621	149809	118874	105184	120095	122788	178184	139750	145320	176536	139101	116022	154418
Q16850	CYP51A1	296430	276103	270251	211779	212026	211995	209685	220713	222440	282923	280625	305182	280928	211933	217613	289577
O95870	ABHD16A	61778.7	62842.9	61566	85062.6	87200.1	79459.3	66708.9	67815.9	64172	82616.6	94602.5	87023.7	62062.5	83907.3	66232.3	88080.9
O14530	TXNDC9	425941	417787	433774	358848	344874	341352	317871	320643	334712	423056	426902	444144	425834	348358	324408	431367
Q9UKA4	AKAP11	20118	21297.5	24517.6	15467.3	15414.4	16684.1	13476.4	13632.3	11429.7	16187.5	21499.2	13551.6	21977.7	15855.3	12846.1	17079.4
P62256	UBE2H	53805.7	49241.3	46739.5	50374.9	50968.8	55478.4	39184.1	36022.7	34292.6	55179.7	46159.2	44238.2	49928.8	52274	36499.8	48525.7
Q8IWJ2	GCC2	107173	105240	113507	119902	115648	109016	101712	93912.7	91914.9	123014	141382	117583	108640	114855	95846.4	127326
P47712	PLA2G4A	19602.6	15346.3	14021.5	45054.5	43676.3	47105.1	13478	13333.9	15037.8	18328.1	15121.6	22125.5	16323.5	45278.6	13949.9	18525.1
O43169	CYB5B	199390	214357	219662	171383	181814	178538	189187	176852	181478	241246	244495	241311	211136	177245	182506	242351
P80303	NUCB2	300238	393624	309862	658174	780227	760922	367477	359414	348241	548403	420691	458545	334575	733108	358377	475879
P49662	CASP4	74531.5	68746.5	72464.1	59719.6	65354.6	57312.4	60359.2	61616.4	57526.4	75048.3	82182.5	81120.5	71914.1	60795.5	59834	79450.4
Q7LG56	RRM2B	74314.1	79247.4	80301.9	109758	105539	115651	105852	102333	100335	136696	139863	133077	77954.5	110316	102840	136545
Q9UG63	ABCF2	862802	831039	855927	673428	668690	633566	539223	545997	542395	730622	724102	705601	849923	658562	542538	720108
Q8N5M4	TTC9C	78254.3	90245.9	100541	75840.6	81872.3	66356.1	70220	73427.8	72034.1	87468.5	102889	95791.6	89680.4	74689.7	71894	95382.9
Q13501	SQSTM1	106946	104668	106347	77348.9	71521.6	62989.8	63402.9	63928	63706.6	86564.7	81691.9	85194.2	105987	70620.1	63679.2	84483.6
P52907	CAPZA1	1.24646e+06	1.22034e+06	1.24913e+06	1.24755e+06	1.21022e+06	1.23628e+06	1.16828e+06	1.19714e+06	1.28799e+06	1.62884e+06	1.52757e+06	1.6904e+06	1.23864e+06	1.23135e+06	1.2178e+06	1.6156e+06
O15066	KIF3B	25693.2	28987.9	25286.7	30495.9	30043.4	28000.4	24617.9	24616.6	24492.9	32334	32610.6	32854.4	26655.9	29513.3	24575.8	32599.7
P51808	DYNLT3	49383.8	49901	53837.5	65333.1	63047.2	58507.8	55661	48903.2	49384.4	68351.2	68011.7	67847.2	51040.8	62296	51316.2	68070
P04424	ASL	155218	141425	142399	110186	107033	118772	126814	129146	125431	157619	176162	172066	146348	111997	127130	168615
Q9Y613	FHOD1	279864	254628	259330	197762	199107	187413	204618	209739	202908	272814	283517	262286	264607	194760	205755	272873
P49593	PPM1F	291601	283693	291025	235207	232374	221828	234685	227550	235734	308008	317735	299845	288773	229803	232657	308529
Q9NY33	DPP3	986450	1.03054e+06	1.02047e+06	928334	900795	892733	895654	904069	898828	1.14922e+06	1.20914e+06	1.21986e+06	1.01249e+06	907287	899517	1.19274e+06
P51153	RAB13	124466	115384	116885	103306	105262	116993	104336	88334.8	97144.4	122982	122523	138746	118911	108520	96605	128084
P56199	ITGA1	14017.8	12468	14952.7	17655	17365.3	20646.3	12082.7	13396.9	12751.3	16541.6	15723.6	18407.9	13812.8	18555.6	12743.6	16891
Q9BW62	KATNAL1	39988.5	51931.9	51602.5	62194.7	65890.5	74643	66188.8	62199.9	62943.5	80629.4	89977.9	82910.3	47840.9	67576	63777.4	84505.9
P60520	GABARAPL2	71667.7	60831.5	65917.8	61462	64936.6	56247.1	47207.2	46543.6	43661	58358.5	63818.1	59892.4	66139	60881.9	45804	60689.7
Q15057	ACAP2	103860	108517	105486	134299	128221	123278	109969	113274	106140	144588	157888	133831	105954	128599	109794	145436
P54886	ALDH18A1	2.33795e+06	2.27636e+06	2.30854e+06	2.81864e+06	2.7261e+06	2.69462e+06	2.2125e+06	2.199e+06	2.19143e+06	2.86444e+06	2.98764e+06	2.89389e+06	2.30762e+06	2.74645e+06	2.20098e+06	2.91532e+06
Q13018	PLA2R1	1365.81	1159.53	1091.17	2244.63	2193.01	3388.73	872.497	1364.39	921.36	1109.48	1583.44	1490.24	1205.5	2608.79	1052.75	1394.39
Q16134	ETFDH	146966	156217	146160	176636	171490	156350	138379	125374	129843	170649	176589	173968	149781	168159	131199	173736
O95757	HSPA4L	81882.2	73217.4	75435.5	39334.4	40600.5	34700.4	46114.4	44226.3	47576.1	62444.3	58470	61707.8	76845.1	38211.8	45972.2	60874
Q9C0C9	UBE2O	238324	250266	245773	192328	186957	182061	179956	174946	170038	220198	235572	239039	244788	187115	174980	231603
P33908	MAN1A1	11068.9	12580.2	12933.8	12898.9	12849.8	15818	9800.34	9547.92	10459.1	13905	11830.4	13681.8	12194.3	13855.6	9935.78	13139.1
P42575	CASP2	30355.4	31146.2	34352.8	25680.8	21233.4	25343	19761.7	21120.6	21927.1	28297.6	30810.3	23939.6	31951.5	24085.7	20936.5	27682.5
Q9UK76	JPT1	24308.1	28724.5	24231.6	19816.1	17791.1	17196.3	20989.7	18535.6	26059.6	34006.9	23949.9	28733.4	25754.7	18267.8	21861.6	28896.8
Q9NQX3	GPHN	29643	29066.7	29600.2	22704.2	22195.8	19182.5	24148.1	24152.4	17139.5	21179.1	42641.8	22656.6	29436.6	21360.8	21813.3	28825.8
Q96RU3	FNBP1	100197	107434	92722.3	86805.9	85259.9	86956.2	78060.9	79349.7	76922.6	104897	103090	101543	100118	86340.7	78111.1	103177
P63010	AP2B1	3.13284e+06	3.24266e+06	3.30366e+06	3.5999e+06	3.79381e+06	3.59205e+06	3.08796e+06	2.85559e+06	2.75397e+06	3.65279e+06	3.92707e+06	3.90436e+06	3.22639e+06	3.66192e+06	2.89917e+06	3.82807e+06
Q9UNE7	STUB1	402191	390601	390143	213929	198183	178666	275995	282169	287696	360656	375052	380159	394312	196926	281953	371956
P36543	ATP6V1E1	304719	292287	293142	282549	282673	274934	256243	251147	234214	322772	326601	328723	296716	280052	247201	326032
Q96A05	ATP6V1E2	304719	292287	293142	282549	282673	274934	256243	251147	234214	322772	326601	328723	296716	280052	247201	326032
P27448	MARK3	78737.3	73464.7	89698	70549.7	63544.6	71321.2	70521.7	70917.3	70355.8	85135.5	95385.7	98696	80633.3	68471.8	70598.3	93072.4
Q9Y3C8	UFC1	138040	135854	139168	145985	144227	146278	122327	122192	131925	158775	176713	160678	137687	145497	125481	165389
Q8IVV7	GID4	14053.9	17123.5	18976.8	15144.7	15499.8	15038.2	13262.7	11024.9	12899.8	15328.9	17062.6	16607.9	16718.1	15227.6	12395.8	16333.1
O15260	SURF4	108708	122563	154098	200721	207768	195818	146219	129883	135862	174065	189822	178896	128457	201436	137321	180927
O14653	GOSR2	73092.4	67246.9	66045.1	82440.9	78507.8	81787.6	67353.2	82185.9	76226.3	91472.2	110750	95195.4	68794.8	80912.1	75255.1	99139.3
Q8IZ21	PHACTR4	4903.54	6905.32	6178	2902.57	5508.86	4165.01	3632.43	4043.28	5773.88	5647.86	5281.14	6789.06	5995.62	4192.15	4483.2	5906.02
O14908	GIPC1	222094	221428	217850	171888	169373	164447	166859	167644	171786	213703	223184	229668	220457	168569	168763	222185
Q13217	DNAJC3	470809	472018	490015	741963	756799	743446	416652	390702	386865	527343	526291	518611	477614	747402	398073	524082
Q9Y679	AUP1	69199	57931.5	65115	52237.1	51260.6	51293.9	45034.1	45070.8	46224.6	54725.7	64876.9	59769.9	64081.9	51597.2	45443.2	59790.8
Q9NZQ3	NCKIPSD	4316.35	8145.42	5524.83	7777.43	8663.03	7921.99	8231.37	7354.05	7885.53	8163.83	10792.9	11920.3	5995.53	8120.82	7823.65	10292.3
P49589	CARS1	714382	699752	701154	884379	868228	887518	638334	635707	616539	827385	821533	837797	705096	880042	630193	828905
Q9Y3S2	ZNF330	137872	143379	143886	129246	116726	112462	109553	120128	105571	141761	152893	146176	141712	119478	111751	146943
Q9BRS8	LARP6	48560.9	42727.7	50026.1	46617.9	43083.4	41011.4	34661	40578.7	35207	46855.8	50600.4	47751.6	47104.9	43570.9	36815.6	48402.6
P35244	RPA3	431167	477287	462531	292750	287408	279525	275657	278589	286310	371931	367480	365350	456995	286561	280185	368254
Q8IX18	DHX40	9492.1	11353.7	12868.5	13291	9980.35	11048.7	12957.9	10503.5	9168.75	12417	20829.7	9618.36	11238.1	11440	10876.7	14288.4
Q99747	NAPG	492360	496516	480568	441619	457989	441390	381054	403259	390624	516509	498859	527100	489815	446999	391645	514156
Q9UMZ2	SYNRG	21737.3	19007.5	27257.1	15008.6	14973.2	13252.9	16630.9	15605.7	13556.3	22996	17300	19819.9	22667.3	14411.6	15264.3	20038.6
Q9BSJ8	ESYT1	2.31044e+06	2.29342e+06	2.24549e+06	1.89092e+06	1.83069e+06	1.94322e+06	1.57022e+06	1.60881e+06	1.5597e+06	2.02932e+06	2.07206e+06	2.11527e+06	2.28312e+06	1.88828e+06	1.57958e+06	2.07222e+06
Q14139	UBE4A	64335	63355.8	65378.5	51650	59630.3	49170	45248.6	45375.8	48899.1	61898.9	58614	62512.1	64356.4	53483.5	46507.8	61008.3
Q03518	TAP1	83989.3	78178.5	83238.4	81772.9	80063	79254.1	85181.4	83627.2	79224.7	100102	116267	108983	81802.1	80363.3	82677.8	108451
Q6JQN1	ACAD10	14206.4	15574.2	11123.1	10815.9	10714.1	12315.8	19965.2	20698.8	18991.9	25520.2	27090.4	25636.3	13634.6	11281.9	19885.3	26082.3
Q9Y6D0	SELENOK	7788.91	6909.96	6904.57	11229.8	11575.6	10734	8023.96	7376.93	10734.1	9807.27	11183.8	13278.4	7201.15	11179.8	8711.65	11423.2
Q9C035	TRIM5	14133.2	13554.1	15022.5	14953.4	12991.5	13765.9	9504.93	13400.2	8529.98	14178.2	16285.1	10753.5	14236.6	13903.6	10478.4	13738.9
Q14678	KANK1	1746.31	1458.03	1497.63	1585.18	1000.65	984.971	1160.11	1272.97	873.462	1935.16	1190.01	1208.37	1567.32	1190.27	1102.18	1444.51
Q15907	RAB11B	1.29139e+06	1.29311e+06	1.32716e+06	1.35089e+06	1.40401e+06	1.41276e+06	1.37899e+06	1.26949e+06	1.28309e+06	1.61948e+06	1.81146e+06	1.72104e+06	1.30389e+06	1.38922e+06	1.31052e+06	1.71733e+06
P11802	CDK4	565555	543050	597960	394876	364114	349201	378869	387669	369457	463293	535068	490205	568855	369397	378665	496189
Q8WZA9	IRGQ	167027	171008	163928	192813	190745	193262	142385	149095	136501	191509	184522	184641	167321	192273	142660	186891
O00258	GET1	1516.83	1603.75	1548.12	1151.53	977.401	1862.25	1399.97	861.753	1300.99	1490.54	1502.91	1673.04	1556.23	1330.39	1187.57	1555.5
O15013	ARHGEF10	350031	373510	369437	396018	400269	390841	310705	315371	307882	405717	400426	417143	364326	395709	311320	407762
Q9Y5P4	CERT1	184806	179019	192572	214062	202956	194869	183719	185397	183929	241152	247432	235732	185466	203963	184348	241439
Q7Z2Z2	EFL1	257905	248560	261773	174676	168595	162925	221344	213245	234150	283060	298201	294407	256079	168732	222913	291889
Q969T4	UBE2E3	1457.3	1042.19	1478.36	1080.17	961.613	837.866	1101.68	1008.35	989.292	1560.01	1218.6	1279.32	1325.95	959.882	1033.11	1352.64
P15927	RPA2	254877	249338	285812	174714	161997	153913	161752	164353	162258	206957	222711	209446	263342	163541	162788	213038
Q8NDV7	TNRC6A	1134.83	1415.22	1395.18	1001.06	810.908	1516.82	974.428	1137.46	1261.77	1368.05	1210.42	1836.51	1315.08	1109.6	1124.55	1471.66
Q8WTV0	SCARB1	35439.2	31919.2	28327.9	13058.8	14991.7	13707.8	18452	16445.3	19879.4	24794	23765.4	23108.5	31895.4	13919.4	18258.9	23889.3
O95361	TRIM16	69566.6	72270.6	71912.4	87137.1	82064.8	79897.1	65129	60623.5	56246	80565.3	78144.2	79395.7	71249.9	83033	60666.1	79368.4
Q9NUL5	SHFL	30128.3	24484.6	22251.1	37436.9	38825.8	36266	31455.5	36626	28774.6	41484.9	47273.1	37953.3	25621.3	37509.6	32285.4	42237.1
Q9P299	COPZ2	67856	69816.5	74234.1	151124	154344	152956	101240	98869	93428.3	124968	129376	129579	70635.5	152808	97845.9	127975
P25685	DNAJB1	562996	568486	587624	572835	569926	572381	515457	485601	513447	644168	649793	686349	573035	571714	504835	660103
P62495	ETF1	1.22219e+06	1.20145e+06	1.25296e+06	971869	935210	941299	902489	871828	899894	1.11969e+06	1.15435e+06	1.22246e+06	1.22553e+06	949460	891403	1.1655e+06
P07355	ANXA2	1.82968e+07	1.79289e+07	1.68285e+07	2.07649e+07	2.14636e+07	2.14646e+07	1.61312e+07	1.56132e+07	1.58172e+07	2.02291e+07	2.09299e+07	2.10263e+07	1.76847e+07	2.1231e+07	1.58539e+07	2.07284e+07
A6NMY6	ANXA2P2	1.82968e+07	1.79289e+07	1.68285e+07	2.07649e+07	2.14636e+07	2.14646e+07	1.61312e+07	1.56132e+07	1.58172e+07	2.02291e+07	2.09299e+07	2.10263e+07	1.76847e+07	2.1231e+07	1.58539e+07	2.07284e+07
P24534	EEF1B2	2.7596e+06	2.83865e+06	2.76478e+06	2.43762e+06	2.62162e+06	2.52643e+06	2.10109e+06	2.00954e+06	2.02268e+06	2.60761e+06	2.69891e+06	2.7107e+06	2.78768e+06	2.52856e+06	2.04444e+06	2.6724e+06
Q96KG9	SCYL1	168433	165264	173543	219125	210963	207575	151365	156728	153852	206305	187898	209127	169080	212554	153982	201110
Q9BXB4	OSBPL11	26383.9	30942.1	31468.2	26429.7	23695.5	19802.4	23900.6	19641.2	18052.6	23998.5	28627.4	27815.5	29598.1	23309.2	20531.5	26813.8
Q10469	MGAT2	29792	31286.5	28681.4	30547.3	27432.7	28569.9	23124.4	21990.9	23175.5	30334.2	29082	29756	29920	28850	22763.6	29724
Q92793	CREBBP	67709.4	65258.1	72238.9	70770.5	63557.7	72229.2	57070.4	64500.7	61523.2	82448.5	73719.9	82883.5	68402.2	68852.5	61031.4	79684
Q09472	EP300	67709.4	65258.1	72238.9	70770.5	63557.7	72229.2	57070.4	64500.7	61523.2	82448.5	73719.9	82883.5	68402.2	68852.5	61031.4	79684
P62070	RRAS2	388965	377289	379154	309222	286769	301602	322836	318305	325681	439565	412027	410594	381803	299198	322274	420728
Q86VX2	COMMD7	14957.2	14103.7	14135.2	17007	17976.6	14615	13445.8	11857.8	12605.6	14665.8	17081.7	17740.2	14398.7	16532.9	12636.4	16495.9
Q5VW38	GPR107	21220.8	24722.2	26940.7	32618	38911.3	33731.7	28319.9	24832.9	23563.5	32171.1	34688.9	33280.8	24294.5	35087	25572.1	33380.3
P42025	ACTR1B	218839	227032	231091	253402	229610	229070	215122	198849	206574	262547	282583	264878	225654	237361	206848	270003
Q07065	CKAP4	7.18214e+06	6.58865e+06	6.57613e+06	1.2072e+07	1.16087e+07	1.19849e+07	8.12295e+06	8.17806e+06	7.46844e+06	1.03362e+07	1.06629e+07	1.00232e+07	6.78231e+06	1.18885e+07	7.92315e+06	1.03407e+07
Q86VP1	TAX1BP1	25779.7	21375.2	24852.1	25761.7	29486.8	26129.6	26343.2	26907.4	24613	33254.5	36730	31549.7	24002.3	27126	25954.5	33844.7
O60888	CUTA	223896	242827	245199	229574	255595	228523	225595	212516	220451	287358	291214	280108	237307	237897	219520	286227
Q9UKK9	NUDT5	636743	643901	651522	554602	538529	544575	463485	479194	486525	617108	626738	618968	644055	545902	476402	620938
Q9NP61	ARFGAP3	159051	165253	158320	197200	190468	187413	131787	127231	137268	178415	159025	179024	160875	191694	132095	172155
Q14699	RFTN1	325958	333875	340725	535561	532847	540514	412205	422545	402568	550536	555816	506087	333519	536307	412439	537480
Q15075	EEA1	2.82243e+06	2.78629e+06	2.75757e+06	2.81188e+06	2.89032e+06	2.81569e+06	3.0343e+06	3.09992e+06	3.17538e+06	3.98634e+06	4.00268e+06	4.14232e+06	2.78876e+06	2.8393e+06	3.1032e+06	4.04378e+06
P10644	PRKAR1A	873265	825382	809032	557524	568140	566353	508401	518662	565665	688819	656657	729474	835893	564005	530909	691650
Q96B36	AKT1S1	150209	147752	145575	112679	116703	113984	119593	130530	138149	167760	164685	173368	147845	114455	129424	168604
P42858	HTT	28396.1	20932.5	27341.5	23087.7	22072.6	19065.4	20464.1	20584.4	23549.3	27995	31960.3	24188.6	25556.7	21408.6	21532.6	28047.9
Q00013	MPP1	4427.23	4232.61	4520.37	2325.33	2450.24	3177.79	2818.48	3561.57	3559.64	4662.36	3464.05	4820.48	4393.4	2651.12	3313.23	4315.63
Q96RQ1	ERGIC2	126532	128718	126929	186923	194587	182959	136265	121628	127648	158575	169455	174147	127393	188156	128514	167392
Q13200	PSMD2	3.52722e+06	3.50135e+06	3.50509e+06	2.37871e+06	2.4912e+06	2.35936e+06	2.70425e+06	2.49821e+06	2.55857e+06	3.14491e+06	3.46056e+06	3.50132e+06	3.51122e+06	2.40976e+06	2.58701e+06	3.36893e+06
Q49B96	COX19	33478.7	40541.4	34492.5	41867.6	40756	35463.1	33705.7	35751.6	32256.2	45992	43706.2	42716.5	36170.9	39362.2	33904.5	44138.2
Q9H6R3	ACSS3	8582.01	7100.63	6820.46	12975.1	12153.8	10516.8	9178.09	11061.3	10263	10564.3	14331.7	14804	7501.03	11881.9	10167.5	13233.3
Q9BRQ6	CHCHD6	15226.3	19832.4	17747.3	23050.6	23045	21221.8	21362.1	24331.4	21784.3	28273.4	28214.5	31318.6	17602	22439.1	22492.6	29268.8
Q5TA50	CPTP	11402.4	14616.5	13841.3	11771.3	11991.4	10026.9	13118.2	12368.4	10665.9	15691.5	18325	12991.1	13286.7	11263.2	12050.8	15669.2
Q8NCA5	FAM98A	284225	287266	291622	291466	280247	278226	250634	273558	269499	343684	348633	339025	287704	283313	264564	343781
Q99805	TM9SF2	265557	265695	260613	337447	320829	351980	224990	231786	229446	301849	292879	296845	263955	336752	228741	297191
Q9H2K8	TAOK3	133739	125479	129485	97834	100296	92377.1	119091	119283	118510	156557	152679	154372	129568	96835.8	118961	154536
P13716	ALAD	223296	198302	212603	404677	394533	429685	227425	221815	217246	305633	273897	286096	211400	409632	222162	288542
O75146	HIP1R	82740	72962.6	78074.8	80782.3	68544.4	87836.9	62331.2	65612.1	64839.9	83212.5	83306.6	83758	77925.8	79054.5	64261.1	83425.7
Q15526	SURF1	6371.51	6363.11	7499.19	5288.71	5858.87	5272.61	4232.28	4163.29	3536.19	5158.78	4314.14	6011.97	6744.6	5473.39	3977.25	5161.63
O95861	BPNT1	418493	416459	441464	497620	463155	463142	418860	412566	389089	488997	587187	507325	425472	474639	406838	527837
Q969T9	WBP2	164961	161593	153445	144948	140486	146629	138983	137425	142732	179256	178367	186058	160000	144021	139714	181227
P31321	PRKAR1B	1425.81	1273.82	1336.61	876.966	971.496	996.843	895.971	1132.99	998.729	1049.31	1529.51	1347.82	1345.41	948.435	1009.23	1308.88
P32119	PRDX2	3.33934e+06	3.21438e+06	3.28801e+06	3.2008e+06	3.18389e+06	3.14906e+06	2.75618e+06	2.89662e+06	2.89813e+06	3.79393e+06	3.61741e+06	3.67533e+06	3.28058e+06	3.17792e+06	2.85031e+06	3.69556e+06
Q9UI12	ATP6V1H	313705	325832	318251	314980	312676	311888	288668	273724	272498	355979	369055	357383	319262	313181	278296	360806
P62753	RPS6	2.84874e+06	2.63557e+06	2.48487e+06	1.911e+06	2.00608e+06	1.69047e+06	1.7565e+06	1.95807e+06	2.09466e+06	2.39271e+06	2.56479e+06	2.57358e+06	2.65639e+06	1.86919e+06	1.93641e+06	2.51036e+06
Q15678	PTPN14	80440.7	82349.2	78730.1	63534.5	61299.5	65631.9	70583.8	74451.4	75011.3	97547.3	81055.1	106606	80506.7	63488.6	73348.8	95069.5
Q15043	SLC39A14	101199	97340.4	103366	110176	106124	111427	82180.2	83884.1	80361.6	105517	114669	99193.9	100635	109243	82142	106460
P15529	CD46	106513	111842	122797	129817	129761	135479	125423	133530	124763	170250	167700	159312	113717	131686	127905	165754
Q06830	PRDX1	5.88307e+06	5.63995e+06	5.56908e+06	5.54612e+06	5.53889e+06	5.3322e+06	4.32994e+06	4.45072e+06	4.28126e+06	5.28604e+06	5.79581e+06	5.84e+06	5.69737e+06	5.4724e+06	4.35397e+06	5.64062e+06
O14933	UBE2L6	31201.1	30598.8	31063.9	27854.3	30490.8	32565.4	21141.4	20818.9	23647.3	27247.8	30130.7	27578	30954.6	30303.5	21869.2	28318.8
P62745	RHOB	14885.2	14476.1	15851.2	25382	25370.1	22668.5	10711.7	9980.56	10361.7	11043.5	14620.9	14542.2	15070.8	24473.5	10351.3	13402.2
Q9NXW2	DNAJB12	191750	130639	107637	114268	132055	131204	111933	98413.2	103831	133144	118506	155112	143342	125842	104726	135588
Q7Z4H8	POGLUT3	219307	205827	198979	253782	266836	272608	172280	169575	169264	229088	213350	219263	208038	264409	170373	220567
Q96MX3	ZNF48	60487.3	66578.6	85854	89628.4	82311.1	96960	75011.8	71325.9	77199.7	91443.9	96828.2	101067	70973.3	89633.2	74512.5	96446.3
P30740	SERPINB1	28177.4	27979.5	28779.4	27206.2	28329.6	29262.4	25633.8	24060.4	24897.2	31993.5	30589.8	33965.1	28312.1	28266.1	24863.8	32182.8
O94817	ATG12	70976.9	67264.2	67212.7	76390.7	70262.8	73269	65041.8	76188.6	69454.9	86894.7	99129.2	86644.5	68484.6	73307.5	70228.4	90889.5
Q9UBV7	B4GALT7	16540.5	14805.4	15381.7	17963.4	20585.1	17745.2	15307	13469	13759.5	17371.8	17790.6	19831.4	15575.9	18764.6	14178.5	18331.2
Q9Y263	PLAA	712292	735564	708304	595473	592415	602178	579873	539010	554261	694031	700371	768667	718720	596689	557714	721023
O95747	OXSR1	950111	966343	916898	951181	939291	961392	845921	797210	856835	1.07703e+06	1.06788e+06	1.08673e+06	944451	950621	833322	1.07721e+06
Q9BR76	CORO1B	557987	497293	506195	475496	490302	485544	425436	449341	429519	568999	568992	547527	520492	483781	434765	561840
P48637	GSS	516350	502886	497559	424252	435615	431865	444692	443539	450338	562894	577139	589362	505598	430578	446190	576465
Q9BXI6	TBC1D10A	48399.9	48588.1	46554.8	55368.9	51699.5	48079.9	46312.4	50992.7	45564.5	58547.7	62686.2	63284.5	47847.6	51716.1	47623.2	61506.1
Q15035	TRAM2	177851	166679	174714	195126	204311	176204	175611	165307	131541	203720	217187	189262	173081	191880	157486	203390
P51798	CLCN7	63856.9	56296.9	65594.7	84705.7	80055.3	79589.3	80341.7	79441.7	80432.6	106841	106748	96553.8	61916.2	81450.1	80072	103381
O43293	DAPK3	276957	282494	283616	363311	344196	363147	312041	321587	316359	393306	424381	408526	281023	356885	316662	408738
Q9NSC5	HOMER3	145632	134936	132660	106456	100273	101979	92715.9	97029.1	99006.1	123497	120295	128864	137743	102903	96250.3	124219
Q15436	SEC23A	942951	932981	933449	1.39143e+06	1.35404e+06	1.32452e+06	1.01782e+06	1.02599e+06	974002	1.22226e+06	1.41134e+06	1.25878e+06	936461	1.35666e+06	1.00594e+06	1.29746e+06
Q9HB21	PLEKHA1	1606.37	1146.5	1664.34	1133.17	889.555	1131.8	868.077	1554.35	1085.06	1381.98	1160.09	1981.74	1472.4	1051.51	1169.16	1507.93
Q96SK2	TMEM209	56330.8	57564.5	80175.8	86469.1	53232.4	33614.5	70076.3	67057.5	28350.4	43162	126732	43529.7	64690.4	57772	55161.4	71141.1
O15243	LEPROT	3229.18	2287.38	3176.43	4081.89	3029.14	3583.93	3252.64	4038.55	2889.25	3908.78	4477.97	4740.43	2897.66	3564.99	3393.48	4375.73
O43679	LDB2	1540.7	1341.19	1336.95	1256.72	929.449	1156.26	955.897	1157.02	800.561	1278.22	1106.06	1371.98	1406.28	1114.14	971.161	1252.09
Q6P2E9	EDC4	258974	253300	252946	247511	244393	255320	241976	239452	259793	295523	342928	317003	255073	249074	247074	318485
O00410	IPO5	2.06093e+06	2.03841e+06	2.14809e+06	1.47755e+06	1.47761e+06	1.44132e+06	1.44059e+06	1.37699e+06	1.42541e+06	1.80601e+06	1.83115e+06	1.82981e+06	2.08248e+06	1.46549e+06	1.41433e+06	1.82233e+06
Q9Y5K8	ATP6V1D	182584	192947	184758	183354	165023	182334	154147	163226	162691	206221	209141	203050	186763	176904	160021	206138
P22694	PRKACB	38575.8	32548.6	40715.6	46870.1	39504.1	40881.4	29504.7	31296.8	28307.7	36472.2	44831.4	33459.5	37280	42418.5	29703.1	38254.4
O75822	EIF3J	395092	371901	367354	374940	408607	396433	320825	358171	390312	443569	446402	487116	378116	393327	356436	459029
P35250	RFC2	128574	125802	132716	78584.1	63733.2	63059.1	79375.4	85806.9	73725.2	94898	111218	101459	129031	68458.8	79635.8	102525
P34932	HSPA4	5.96644e+06	5.86905e+06	5.8276e+06	4.88875e+06	4.89355e+06	4.7678e+06	4.59321e+06	4.80686e+06	4.8401e+06	6.11391e+06	6.07823e+06	6.13248e+06	5.8877e+06	4.85003e+06	4.74672e+06	6.10821e+06
P11047	LAMC1	747826	736763	720453	1.21405e+06	1.23548e+06	1.20678e+06	753536	749570	767663	1.01961e+06	939567	962589	735014	1.21877e+06	756923	973921
Q9BZ95	NSD3	4961.56	3498	5213.05	4792.54	3849.55	3554.18	3478.36	3232.87	2351.8	4585.96	3647.23	3427.02	4557.54	4065.42	3021.01	3886.74
Q9BU23	LMF2	74364.6	65624.2	68982.7	84576.3	96223.4	90145.5	71245.3	69145.3	68757.8	88251.3	93798	86954.7	69657.1	90315.1	69716.2	89668
Q9H2M9	RAB3GAP2	707523	707957	682429	609576	596858	625178	587989	580484	603316	769010	718892	790600	699303	610537	590596	759500
Q9NQC3	RTN4	1.25775e+06	1.23233e+06	1.29248e+06	1.32253e+06	1.30038e+06	1.25484e+06	1.31826e+06	1.26294e+06	1.18617e+06	1.57314e+06	1.67644e+06	1.59491e+06	1.26085e+06	1.29258e+06	1.25579e+06	1.61483e+06
Q14161	GIT2	264055	248798	266423	279418	265665	264494	240067	262510	239678	307566	324891	321918	259759	269859	247418	318125
Q9UBF8	PI4KB	22220.2	25905.5	24932	22309.3	22691.6	22246.1	19711.5	21240.8	20545.1	26354.6	27409.9	25286.5	24352.6	22415.7	20499.1	26350.3
Q9UJX3	ANAPC7	202958	200720	206680	179653	166793	180949	163771	182869	176284	222016	230048	220068	203453	175798	174308	224044
P68036	UBE2L3	1.28514e+06	1.36567e+06	1.13845e+06	1.09482e+06	1.11498e+06	1.22243e+06	985298	951311	998658	1.24779e+06	1.17966e+06	1.34431e+06	1.26309e+06	1.14408e+06	978422	1.25725e+06
A0A1B0GUS4	UBE2L5	1.28514e+06	1.36567e+06	1.13845e+06	1.09482e+06	1.11498e+06	1.22243e+06	985298	951311	998658	1.24779e+06	1.17966e+06	1.34431e+06	1.26309e+06	1.14408e+06	978422	1.25725e+06
Q96CW1	AP2M1	880316	851510	879955	1.0381e+06	1.03168e+06	1.05587e+06	895732	864368	888170	1.13504e+06	1.12768e+06	1.13851e+06	870594	1.04188e+06	882757	1.13374e+06
Q8NE71	ABCF1	1.19953e+06	1.15816e+06	1.1612e+06	1.00774e+06	968162	939161	866427	882934	847030	1.08008e+06	1.12202e+06	1.13215e+06	1.17296e+06	971689	865464	1.11142e+06
Q58FG1	HSP90AA4P	1689.95	1250.26	1735.71	1238.7	875.315	1102.13	901.031	1143.68	1111.92	1396.58	1206.84	1450.11	1558.64	1072.05	1052.21	1351.18
P28062	PSMB8	350620	347447	350982	335886	312661	296455	328941	348971	328381	413556	459679	418930	349683	315001	335431	430722
Q92544	TM9SF4	247850	240852	246888	285157	278723	282621	221501	208902	200662	262505	270487	277057	245196	282167	210355	270017
Q13162	PRDX4	5.98758e+06	5.99905e+06	6.53053e+06	6.98065e+06	6.70846e+06	7.28833e+06	5.60444e+06	5.15886e+06	5.01311e+06	6.54098e+06	6.60966e+06	7.09545e+06	6.17239e+06	6.99248e+06	5.2588e+06	6.7487e+06
Q9HD20	ATP13A1	650402	643815	647513	728431	727450	750585	662265	641584	627979	797257	853635	827609	647243	735489	643943	826167
Q15155	NOMO1	977260	983995	1.0075e+06	1.14573e+06	1.1019e+06	1.07571e+06	861085	854671	796653	1.06957e+06	1.10543e+06	1.04786e+06	989586	1.10778e+06	837470	1.07429e+06
Q5JPE7	NOMO2	977260	983995	1.0075e+06	1.14573e+06	1.1019e+06	1.07571e+06	861085	854671	796653	1.06957e+06	1.10543e+06	1.04786e+06	989586	1.10778e+06	837470	1.07429e+06
P69849	NOMO3	977260	983995	1.0075e+06	1.14573e+06	1.1019e+06	1.07571e+06	861085	854671	796653	1.06957e+06	1.10543e+06	1.04786e+06	989586	1.10778e+06	837470	1.07429e+06
Q8IWY9	CDAN1	1457.25	1499.59	1243.95	1026.14	713.022	1121.07	1248.38	793.709	1367.55	1221.93	1271.14	1880.7	1400.26	953.413	1136.55	1457.92
Q03001	DST	2.35489e+06	2.39178e+06	2.43364e+06	2.06897e+06	1.99561e+06	1.93398e+06	1.91073e+06	1.98782e+06	2.00748e+06	2.5805e+06	2.52979e+06	2.46405e+06	2.39343e+06	1.99952e+06	1.96868e+06	2.52478e+06
Q8TD55	PLEKHO2	59420.5	59024.2	60023.5	62530.6	70873.3	63234.4	58556.1	58543.2	60077.9	75202.8	73903.3	78097.4	59489.4	65546.1	59059.1	75734.5
Q9UHD1	CHORDC1	358837	352683	356229	254268	253855	244546	210879	209043	222710	274107	271095	278666	355916	250890	214211	274622
Q96BI3	APH1A	1768.27	1570.59	1334.59	1251.16	1107.67	897.436	1496.06	882.67	1562.25	1570.51	2080.05	1401.83	1557.82	1085.42	1313.66	1684.13
P49796	RGS3	22955.4	24549.4	33353	22455.9	18939.8	16832.1	25671.5	21658.5	16998.9	25962.6	32896.4	23605.1	26952.6	19409.2	21443	27488
P16118	PFKFB1	21405.8	21144.1	17484.9	28640.3	27814.6	33698.3	25237.8	25887.1	26411.3	36706.6	29291.3	33397	20011.6	30051.1	25845.4	33131.6
Q16875	PFKFB3	21405.8	21144.1	17484.9	28640.3	27814.6	33698.3	25237.8	25887.1	26411.3	36706.6	29291.3	33397	20011.6	30051.1	25845.4	33131.6
Q16877	PFKFB4	21405.8	21144.1	17484.9	28640.3	27814.6	33698.3	25237.8	25887.1	26411.3	36706.6	29291.3	33397	20011.6	30051.1	25845.4	33131.6
O15143	ARPC1B	1.18863e+06	1.20242e+06	1.28685e+06	1.45433e+06	1.41063e+06	1.38745e+06	1.18297e+06	1.23957e+06	1.19647e+06	1.51177e+06	1.62603e+06	1.50031e+06	1.22597e+06	1.41747e+06	1.20634e+06	1.54604e+06
Q96AY3	FKBP10	525107	560475	559734	1.11594e+06	1.16118e+06	1.04476e+06	574381	554310	525590	707703	702925	708945	548439	1.10729e+06	551427	706524
Q00610	CLTC	9.65848e+06	9.62251e+06	1.00031e+07	9.23119e+06	9.46528e+06	9.27533e+06	9.1671e+06	9.01665e+06	9.01883e+06	1.11129e+07	1.19103e+07	1.18208e+07	9.76136e+06	9.32393e+06	9.06753e+06	1.16147e+07
O94875	SORBS2	26589.3	30083.8	29497.7	87558.6	97147.3	95831.4	29231.3	26253.5	25521.7	35981.5	36676	31097.8	28723.6	93512.4	27002.2	34585.1
Q68EM7	ARHGAP17	338415	348472	340274	319338	308026	309922	290899	296765	289714	372572	374917	376239	342387	312428	292459	374576
Q9NUJ3	TCP11L1	37897.1	41137.4	39605.4	46185.9	41490.5	45469.5	43196.4	38442	37121.2	47896.2	54999.9	49185.2	39546.6	44382	39586.5	50693.8
P05386	RPLP1	180722	228165	204349	203062	191939	188610	182022	194787	194800	237369	237181	257320	204412	194537	190537	243957
Q96Q45	TMEM237	60339.5	59294.1	57708.5	47836.9	53238.5	46989.7	45317.7	48600.7	49819.9	61267.3	59486.1	63276.8	59114	49355.1	47912.8	61343.4
Q15599	SLC9A3R2	187821	180455	181211	133776	131986	132803	126452	123087	126944	163262	161016	157729	183163	132855	125494	160669
Q8N668	COMMD1	31949.5	32463.3	32087.4	27828.6	30736.4	30166.2	27900.4	26527.8	28688.6	32031.3	32935.8	41442.4	32166.7	29577.1	27705.6	35469.8
Q9Y547	HSPB11	180061	192828	211533	143910	133341	125056	134042	134657	132437	141646	187020	184845	194807	134103	133712	171170
P60174	TPI1	5.80162e+06	5.50532e+06	5.80688e+06	8.30576e+06	8.69306e+06	9.00771e+06	5.43953e+06	5.25086e+06	5.15494e+06	6.80717e+06	6.8338e+06	6.63944e+06	5.70461e+06	8.66884e+06	5.28177e+06	6.76014e+06
Q7Z3J3	RGPD4	3950.8	3064.52	3716.32	3802.78	4539.47	2939.84	3118.68	3438.74	3024.96	4167.09	4429.25	3664.99	3577.21	3760.7	3194.13	4087.11
Q92574	TSC1	14989.7	14182.5	14407.7	15437.8	16171.2	18401	14075.1	13992	9407.49	17020.8	16352.6	14576.7	14526.6	16670	12491.5	15983.4
P04264	KRT1	4.12883e+06	1.71235e+06	1.00184e+06	1.3605e+06	2.05197e+06	2.13184e+06	2.13676e+06	1.27969e+06	1.7153e+06	1.88651e+06	1.7372e+06	2.94241e+06	2.28101e+06	1.8481e+06	1.71058e+06	2.1887e+06
Q92558	WASF1	19939	23135	22827.6	22303.6	24763.4	22724	17827.4	20325	18205.3	23856.7	24741	23511.9	21967.2	23263.7	18785.9	24036.5
Q9UPY6	WASF3	19939	23135	22827.6	22303.6	24763.4	22724	17827.4	20325	18205.3	23856.7	24741	23511.9	21967.2	23263.7	18785.9	24036.5
P27694	RPA1	589905	610161	625456	383790	385902	383847	367807	374748	384698	479046	479708	483222	608507	384513	375751	480658
Q96CS3	FAF2	150918	135671	125375	152608	145783	154349	125321	120269	123697	154823	154232	163219	137321	150913	123096	157425
O75718	CRTAP	570864	537057	560511	1.12479e+06	1.12422e+06	1.16172e+06	537054	530730	496004	690521	671757	637058	556144	1.13691e+06	521263	666445
Q9UIQ6	LNPEP	88635.9	89262.3	93644.4	106969	103407	104339	107494	95330	97961.6	118852	138490	127055	90514.2	104905	100262	128133
Q9NXD2	MTMR10	6924.23	5894.32	6132.28	5680.2	4619.69	5604.7	5314.61	4788.13	4120.54	6138.92	5505.17	6529.77	6316.94	5301.53	4741.09	6057.95
P61619	SEC61A1	486726	507367	540660	563338	541116	544755	504779	443431	456761	574275	620403	600469	511584	549736	468324	598382
Q9H9S3	SEC61A2	486726	507367	540660	563338	541116	544755	504779	443431	456761	574275	620403	600469	511584	549736	468324	598382
Q9Y2I8	WDR37	80822.7	78865.2	80399.9	92800.1	101944	90547.3	81661.6	83444.8	85861.1	100764	110025	109536	80029.2	95097.1	83655.9	106775
Q9Y678	COPG1	3.17753e+06	3.16709e+06	3.18048e+06	3.97969e+06	3.9829e+06	4.0524e+06	3.01985e+06	2.89239e+06	2.87184e+06	3.66488e+06	3.76043e+06	3.78397e+06	3.17503e+06	4.005e+06	2.92803e+06	3.73643e+06
Q4KWH8	PLCH1	21106.6	27359.8	25030	47593.3	39207.7	46275.8	25200.1	19747.3	21930	27635.6	29981	27695.5	24498.8	44358.9	22292.4	28437.4
Q9NRK6	ABCB10	4879.15	5856.31	5802.38	3584.77	2975.86	3018.93	4220.65	3720.87	4382.94	5948.72	5134.07	4638.81	5512.62	3193.19	4108.15	5240.53
Q01970	PLCB3	318990	307521	330805	247711	242730	235568	287356	295057	307925	380979	393067	361647	319105	242003	296779	378565
P82094	TMF1	168793	150289	145057	151485	155745	154734	113025	118180	115050	150410	139660	151525	154713	153988	115419	147198
Q92598	HSPH1	2.68656e+06	2.71266e+06	2.70488e+06	2.36425e+06	2.3744e+06	2.32661e+06	1.7041e+06	1.72733e+06	1.8081e+06	2.24674e+06	2.21597e+06	2.21421e+06	2.70137e+06	2.35509e+06	1.74651e+06	2.22564e+06
P53365	ARFIP2	21969.2	24740.5	22990.8	25364.9	25558.7	26484.5	28778	26323.1	26915.8	31444.9	36647.8	36372.8	23233.5	25802.7	27339	34821.9
Q8N3F8	MICALL1	170331	183284	172969	146489	141933	139455	137601	135511	132991	177133	173439	166640	175528	142626	135368	172404
P40261	NNMT	559068	585275	591126	1.37544e+06	1.46845e+06	1.42772e+06	864542	692340	650204	903846	960754	945712	578490	1.42387e+06	735695	936771
Q70E73	RAPH1	579454	596806	596665	438212	431704	432780	549578	551019	571299	711128	686351	731057	590975	434232	557299	709512
Q8IV38	ANKMY2	68063.8	67824.5	68693.3	62041.5	59788.2	62222	61660.3	63589.8	58583	77357.1	77020.1	79656.1	68193.9	61350.6	61277.7	78011.1
Q7KZF4	SND1	2.42853e+06	2.35637e+06	2.33489e+06	2.6876e+06	2.70539e+06	2.61638e+06	2.31731e+06	2.34297e+06	2.34036e+06	2.91393e+06	2.95613e+06	3.04096e+06	2.37326e+06	2.66979e+06	2.33355e+06	2.97034e+06
Q53FA7	TP53I3	541084	511793	537418	656461	638448	640253	588225	568971	533264	711980	735736	703686	530098	645054	563487	717134
O00754	MAN2B1	280225	277754	265477	485021	503683	524909	286366	284440	265456	373140	356768	334302	274485	504538	278754	354737
Q14258	TRIM25	1.10188e+06	1.08614e+06	1.0952e+06	841310	803402	811762	1.03189e+06	1.00286e+06	1.04996e+06	1.29865e+06	1.3355e+06	1.29018e+06	1.09441e+06	818825	1.02824e+06	1.30811e+06
Q8N653	LZTR1	16962.2	15249.2	21375.1	21653.7	18119.8	15902.6	16260	18291.9	13697.7	18322.8	24145.7	18905.8	17862.2	18558.7	16083.2	20458.1
O94925	GLS	1.07416e+06	1.0639e+06	1.10604e+06	761175	749346	753928	770852	801660	845111	1.01394e+06	1.03593e+06	1.02499e+06	1.08136e+06	754817	805874	1.02495e+06
Q9Y450	HBS1L	269665	263730	264228	233589	230334	221982	210164	202844	212706	274149	267348	254167	265874	228635	208571	265221
Q86YS6	RAB43	42477.6	38032.3	38190.1	43071.3	37795.7	43314.8	28319.9	26142.4	32229.2	37721.7	35568.8	36928.2	39566.6	41393.9	28897.2	36739.6
Q96AG4	LRRC59	2.02802e+06	2.02567e+06	2.03336e+06	1.83973e+06	1.81391e+06	1.754e+06	1.67409e+06	1.7013e+06	1.64581e+06	2.05254e+06	2.21991e+06	2.11093e+06	2.02901e+06	1.80255e+06	1.67373e+06	2.12779e+06
Q92930	RAB8B	131829	135552	132626	92144.4	98140.5	95412.4	100934	99731	94302.3	127217	118338	129401	133336	95232.4	98322.4	124985
Q9Y281	CFL2	856303	963061	954426	774612	737543	795312	745522	707864	718707	876629	924410	959691	924596	769156	724031	920243
P61020	RAB5B	322089	325994	326707	419370	447826	447795	407986	395799	363674	493558	510077	480197	324930	438330	389153	494610
P49441	INPP1	78051.3	80674.7	80930.2	72667	71226	71962.5	73335.2	72798.7	71821	93572.9	85976.7	97439.8	79885.4	71951.8	72651.6	92329.8
Q9H7E9	C8orf33	76399.6	65281.9	64789.6	43810.7	39825.2	36902.1	40381.4	44006.6	39928.6	47708.1	57378.6	52890	68823.7	40179.3	41438.9	52658.9
Q96F24	NRBF2	50783.3	60136.2	56582.6	57601.3	64684	59668.9	52986.6	59796.3	52916.4	72948.7	64545	73044.4	55834	60651.4	55233.1	70179.4
Q5T9A4	ATAD3B	216472	201897	211668	84967.4	89448.2	82492.1	121636	124081	126625	153836	167970	151180	210012	85635.9	124114	157662
Q99735	MGST2	1320.22	1198.53	1366.33	1102.33	969.912	1169.07	843.551	1388.15	957.924	1004.08	1767.19	1280.37	1295.03	1080.44	1063.21	1350.54
Q9NZ32	ACTR10	195269	181211	180941	200245	207930	213098	179099	188190	200492	251282	229373	240494	185807	207091	189260	240383
O43772	SLC25A20	101290	102605	112144	122823	125057	125774	104430	113440	106900	134836	144071	133460	105346	124551	108257	137456
Q9P2E9	RRBP1	7.07403e+06	6.71875e+06	6.35364e+06	8.91849e+06	9.26895e+06	8.79994e+06	6.63004e+06	6.41468e+06	6.05519e+06	7.77953e+06	8.23266e+06	8.23448e+06	6.71547e+06	8.99579e+06	6.36663e+06	8.08222e+06
Q5TH69	ARFGEF3	13353.5	15301	11445.3	11954	11591.8	8324.8	12609.1	10491.9	10930.2	12410.7	14287.8	16489.1	13366.6	10623.5	11343.7	14395.9
P07942	LAMB1	1.02888e+06	1.05209e+06	1.04036e+06	1.67786e+06	1.66e+06	1.5836e+06	1.05389e+06	1.04364e+06	1.07511e+06	1.38682e+06	1.31424e+06	1.3249e+06	1.04044e+06	1.64049e+06	1.05755e+06	1.34199e+06
A2RRP1	NBAS	178211	182506	182663	189521	189206	191406	158594	164188	171324	210519	220967	195505	181127	190044	164702	208997
Q9BW60	ELOVL1	31225.1	28860.5	29673.4	22198.9	18443.2	18619.9	18952.5	20478.3	21074.5	26092.9	25797.5	24883.1	29919.7	19754	20168.4	25591.2
Q9UPY8	MAPRE3	127096	136372	136950	193594	185733	195570	128346	122159	114283	156316	150125	156427	133473	191632	121596	154289
Q9BQ70	TCF25	254036	234600	237869	221437	221026	218818	193728	198857	171673	233134	251517	231213	242169	220427	188086	238621
P28288	ABCD3	497658	496548	501590	585900	607259	636935	587219	578105	591812	744388	758083	726589	498599	610032	585712	743020
Q9BRA2	TXNDC17	327315	326134	320649	317178	322500	328305	286680	296284	298752	370334	371722	376444	324699	322661	293905	372833
Q12792	TWF1	1.70379e+06	1.76633e+06	1.86086e+06	1.7891e+06	1.82253e+06	1.87465e+06	1.57415e+06	1.53861e+06	1.53867e+06	1.8761e+06	2.00646e+06	2.01748e+06	1.77699e+06	1.82876e+06	1.55047e+06	1.96668e+06
Q86XA9	HEATR5A	42442.7	41763.6	39650.5	51071.4	48019.3	46145.8	32216.8	37036.3	33890.4	44976.9	44218.2	41624.9	41285.6	48412.2	34381.2	43606.7
Q15165	PON2	262397	267508	273134	539319	548584	552672	340097	326179	307690	416583	419993	398645	267680	546859	324656	411740
Q8N6T3	ARFGAP1	218442	209498	208988	271235	288093	268077	183090	194622	185691	247762	233367	233370	212310	275801	187801	238166
P15151	PVR	81656.4	78463.5	81403.1	60147.8	58195.2	66290.2	66237.5	64441	69634.6	90059.9	80683.8	83214.2	80507.7	61544.4	66771.1	84652.6
Q13439	GOLGA4	770074	759306	792964	747006	752788	726525	600332	605016	612318	781200	767073	755798	774115	742106	605889	768024
P38571	LIPA	563897	562613	567458	500075	454486	466468	586433	576994	578163	709563	795889	702052	564656	473677	580530	735835
Q86YD1	PTOV1	1210.54	2260.82	1437.45	1175.89	1865.11	1287.67	1917.48	1621.9	1735.98	2110.13	1633.13	2942.02	1636.27	1442.89	1758.46	2228.43
Q8WZ82	OVCA2	140791	131330	127604	124174	133988	129836	109246	110738	116485	138756	144994	142639	133242	129333	112156	142130
P19634	SLC9A1	45143.2	45740	44087.8	51365.5	52869	58062.3	43678.8	40285.3	40627.7	52875.1	51424	53555.2	44990.3	54098.9	41530.6	52618.1
O75695	RP2	177442	193400	188158	205232	194903	190209	202111	189765	190367	245282	247950	244260	186334	196781	194081	245830
P61421	ATP6V0D1	252559	244209	245908	257389	241683	269239	225500	242005	255416	316110	287973	311565	247559	256104	240974	305216
Q9HC07	TMEM165	14156	16854.6	19439.6	18451.5	17220.6	19666.5	17742.6	16040	13924.4	20265.9	20547.3	19602.9	16816.7	18446.2	15902.3	20138.7
Q969T7	NT5C3B	41189.8	41573.6	42272.8	39604.6	36212.7	35606.7	34464.6	39227.7	36409.3	46368.2	44834.8	48149.9	41678.7	37141.4	36700.5	46451
P42677	RPS27	110612	105480	100623	87804.1	77976.5	74579.7	61937.6	66490.6	55777.8	68664.3	75093.8	89356.1	105572	80120.1	61402	77704.7
O95197	RTN3	110165	118461	105681	146937	138753	173203	99802.5	97236.3	111078	129613	124234	135962	111436	152964	102706	129936
Q15437	SEC23B	431539	421933	440496	305083	290218	283595	303917	301911	312195	376692	381039	403151	431322	292965	306008	386961
P46934	NEDD4	129631	139622	133369	118607	115795	115736	115861	118412	120919	147068	151801	150120	134207	116713	118398	149663
P55039	DRG2	245423	254229	258755	250499	234700	241143	221627	216196	206851	257545	289278	267572	252802	242114	214891	271465
Q9H6E4	CCDC134	15142.2	12594.3	11521.9	9139.55	10192.1	11412.9	9776.77	8375.15	10876.9	12885.7	12821.7	10963.7	13086.1	10248.2	9676.27	12223.7
Q8N474	SFRP1	94189.4	104248	102031	66716.7	69503.7	66499.7	86210.6	84787.5	91829.6	120649	101545	109698	100156	67573.4	87609.3	110631
Q13454	TUSC3	174703	171386	164986	210903	214743	232328	186587	187477	177151	227385	247218	221204	170358	219325	183738	231936
Q9Y3A5	SBDS	2.06225e+06	2.06345e+06	2.07097e+06	1.9701e+06	1.95942e+06	1.91295e+06	1.8408e+06	1.81021e+06	1.759e+06	2.16887e+06	2.39893e+06	2.26081e+06	2.06556e+06	1.94749e+06	1.80334e+06	2.2762e+06
Q16595	FXN	6848.55	7618.11	5351.55	4780.74	5459.2	5828.89	7442.8	5667.67	5932.33	9328.18	7611.54	7096.35	6606.07	5356.28	6347.6	8012.03
O43325	LYRM1	1870.17	1268.82	1466.1	1335.67	1203.06	2179.29	1380.01	1427.8	1858.26	2369.9	1613.51	1905.48	1535.03	1572.67	1555.36	1962.96
Q13546	RIPK1	292274	285614	309153	296090	311922	306878	251027	252506	259324	315574	333465	313722	295680	304963	254286	320920
Q7RTS9	DYM	6371.51	4629.71	4924.25	6473.83	7808.43	7760.74	6165.24	4588.06	4427.85	5715.74	6636.89	6796.98	5308.49	7347.67	5060.38	6383.2
Q8NFQ8	TOR1AIP2	52948	63442.2	59382.8	69777	73972.2	72622.6	52698.2	56912.1	56912.5	65504.4	74006.8	70498.8	58591	72123.9	55507.6	70003.3
Q86Y37	CACUL1	61351	65975	67132.7	54589.5	53337.1	50597.1	48297.7	43568.2	50815.4	60664.1	55886.6	63301.1	64819.6	52841.2	47560.4	59950.6
Q92538	GBF1	1.64108e+06	1.65286e+06	1.64592e+06	1.6614e+06	1.64522e+06	1.67226e+06	1.52709e+06	1.48266e+06	1.53447e+06	1.88819e+06	1.9304e+06	1.90807e+06	1.64662e+06	1.65963e+06	1.51474e+06	1.90889e+06
Q14147	DHX34	2410.03	2342.76	2248.53	2334.66	2105.24	2448.2	1714.55	1946.38	3145.19	2872.32	3225.28	2478.47	2333.77	2296.03	2268.71	2858.69
P53621	COPA	4.93021e+06	4.75592e+06	4.88788e+06	5.84625e+06	5.68748e+06	5.991e+06	4.60665e+06	4.63488e+06	4.66531e+06	5.83785e+06	5.78287e+06	5.89145e+06	4.858e+06	5.84158e+06	4.63561e+06	5.83739e+06
Q9Y5X3	SNX5	146954	139331	142084	130702	127821	129442	106104	108632	110048	137778	132121	139026	142789	129322	108261	136309
O00429	DNM1L	1.44527e+06	1.42257e+06	1.46104e+06	1.37735e+06	1.33941e+06	1.32161e+06	1.43415e+06	1.47562e+06	1.55373e+06	1.87884e+06	1.85085e+06	1.88994e+06	1.44296e+06	1.34612e+06	1.48783e+06	1.87321e+06
O43765	SGTA	275275	288789	273899	244609	251522	246829	226451	217074	233354	285351	288828	277900	279321	247653	225627	284026
P03923	MT-ND6	1278.74	1529.13	1262.64	836.181	1052.24	2140.05	1909.79	882.437	1463.49	1774.48	1792.79	1789.22	1356.84	1342.82	1418.57	1785.5
Q99519	NEU1	77785.8	79465.4	85407	113811	105124	109452	69469.7	70474.7	60818.3	77503.1	94419.1	80668.5	80886.1	109462	66920.9	84196.9
P78537	BLOC1S1	9041.74	7871.62	9263	9665.4	12595.7	11065.8	9112.88	11105.3	8532.11	11743.4	11726.9	12701.1	8725.45	11109	9583.42	12057.1
O43808	SLC25A17	1371.03	2213.74	2247.63	1906.34	1838.93	1591.12	2060.55	1827.2	2334.32	1664.25	3694.15	2469.62	1944.13	1778.8	2074.03	2609.34
P09960	LTA4H	1.5875e+06	1.56443e+06	1.51508e+06	1.5788e+06	1.58063e+06	1.5647e+06	1.51884e+06	1.4515e+06	1.46676e+06	1.80412e+06	1.91194e+06	1.86084e+06	1.55567e+06	1.57471e+06	1.47903e+06	1.85897e+06
P56962	STX17	17033.1	14954.4	17577.3	15505.4	16248.2	15313.5	12420.5	12140.4	11879.4	14237.1	15869.9	15691.2	16521.6	15689	12146.8	15266
P18085	ARF4	2.15151e+06	2.49402e+06	2.39693e+06	3.20842e+06	2.90941e+06	3.73929e+06	2.7165e+06	2.07974e+06	2.23726e+06	2.87106e+06	2.96581e+06	3.00254e+06	2.34749e+06	3.28571e+06	2.3445e+06	2.94647e+06
O14639	ABLIM1	53360	57017.1	47068.2	98995	102460	105100	57735.9	60397.2	58801.8	71414.4	76355.1	74580.2	52481.8	102185	58978.3	74116.6
Q7L5N1	COPS6	423070	402941	467023	398197	393009	393321	345974	341272	346486	407955	452669	438131	431011	394842	344577	432918
Q96PC5	MIA2	145452	156983	149042	170841	170235	186490	133885	135668	136572	171311	165731	173189	150493	175855	135375	170077
Q32P28	P3H1	312215	306851	326391	659173	652692	644844	339626	343219	313623	412106	448022	391674	315153	652236	332156	417267
O95721	SNAP29	122195	110061	114746	88718.6	97170.4	90590.1	92338.8	96457.2	90380.1	113041	110895	126400	115667	92159.7	93058.7	116779
P26639	TARS1	2.58577e+06	2.56507e+06	2.59555e+06	2.34027e+06	2.27932e+06	2.29198e+06	1.91254e+06	1.85613e+06	1.85819e+06	2.34206e+06	2.37958e+06	2.33741e+06	2.58213e+06	2.30386e+06	1.87562e+06	2.35301e+06
Q8IY33	MICALL2	11526.2	11675.5	11765.1	24185.9	25701.2	26425.5	11384.2	11422.7	11417.6	14595.4	12696.8	15638.9	11655.6	25437.5	11408.2	14310.4
P47813	EIF1AX	437413	459170	448265	295367	297378	285570	303383	299980	295185	352921	390592	383542	448283	292772	299516	375685
O14602	EIF1AY	437413	459170	448265	295367	297378	285570	303383	299980	295185	352921	390592	383542	448283	292772	299516	375685
Q6ZT12	UBR3	28682	34630.2	29422.3	36478.6	32290	32644.1	30588.9	30869.1	30877	38510.9	43386.7	33910.2	30911.5	33804.3	30778.4	38602.6
P06733	ENO1	1.57225e+07	1.52276e+07	1.47917e+07	1.62391e+07	1.66254e+07	1.67431e+07	1.19106e+07	1.21794e+07	1.20869e+07	1.49727e+07	1.50755e+07	1.53248e+07	1.52472e+07	1.65359e+07	1.2059e+07	1.51243e+07
P53618	COPB1	2.64271e+06	2.76103e+06	2.76996e+06	3.32127e+06	3.3709e+06	3.38163e+06	2.6967e+06	2.57727e+06	2.61186e+06	3.20881e+06	3.28953e+06	3.39191e+06	2.72457e+06	3.35793e+06	2.62861e+06	3.29675e+06
O76074	PDE5A	40624	40786.5	42126.4	23407.5	22713.1	19953.8	26952.9	29615.1	27600.8	34137.2	36456.6	34953.2	41179	22024.8	28056.3	35182.3
Q9HCH0	NCKAP5L	1911.73	3542.92	5329.93	3119.44	3402.77	4944.19	3224.2	2822.02	3465.57	4454.18	3833	3640.22	3594.86	3822.14	3170.6	3975.8
Q15293	RCN1	1.25751e+06	1.37441e+06	1.19937e+06	2.2611e+06	2.36647e+06	2.41759e+06	1.60165e+06	1.76065e+06	1.65711e+06	2.21595e+06	2.00984e+06	2.06727e+06	1.2771e+06	2.34839e+06	1.67314e+06	2.09769e+06
P16591	FER	1558.19	1368.17	1642.87	2203.24	1867.03	1708.86	1225.16	1218.02	831.682	1156.83	1074.86	1873.47	1523.08	1926.38	1091.62	1368.39
Q8TB40	ABHD4	3557.26	1932.71	2287.15	2106.65	1593.95	2235.13	1335.78	1583.94	2107.88	2481.92	2551.62	1267.49	2592.37	1978.57	1675.87	2100.35
Q9BT78	COPS4	908799	860438	880653	761556	751818	713443	670216	701963	704425	873791	873866	854904	883297	742272	692201	867520
Q8N5H3	FAM89B	1804.9	1716.64	1495.07	1608.39	1270.58	1485.27	790.35	1299.95	823.937	1213.5	1164.06	1273.27	1672.2	1454.75	971.412	1216.94
Q13496	MTM1	27170.7	24182.3	23257.7	31601.7	26652.8	33842	28038.7	27559.7	25821.6	31656.2	38423.4	31876.5	24870.3	30698.8	27140	33985.4
Q9Y320	TMX2	174151	164023	162374	154930	149694	149279	121581	124123	122461	158953	149314	152738	166849	151301	122722	153668
P51570	GALK1	142329	144772	138695	141474	133579	135214	118682	116100	118077	138188	154389	149252	141932	136756	117620	147277
O75844	ZMPSTE24	315290	305631	319084	263717	268414	251019	234708	219155	236495	289470	280727	293883	313335	261050	230119	288027
P21283	ATP6V1C1	343268	361018	363874	315598	300750	312863	324745	306056	321958	375231	399683	417513	356054	309737	317586	397476
Q9Y2T2	AP3M1	376988	387805	396324	403793	389475	396262	364319	382696	391676	471669	471977	481473	387039	396510	379564	475040
Q9Y3E5	PTRH2	343268	342308	331931	314352	295361	299217	313282	334434	316856	413714	401607	391546	339169	302976	321524	402289
P14384	CPM	2299.03	2482.9	2531.71	3942.48	4081.83	6208.52	4037.83	3929.4	2623.16	3956.07	4656.76	4633.32	2437.88	4744.28	3530.13	4415.39
Q13617	CUL2	357984	359755	373648	290495	297709	291547	295291	287847	296833	359269	374884	366486	363796	293250	293324	366879
Q9H0U3	MAGT1	152552	142084	139866	206944	213750	238476	153330	149684	140544	194819	170547	189403	144834	219723	147852	184923
Q9UNF0	PACSIN2	703078	698737	687372	756246	702590	694624	717521	732587	714728	881946	946475	878139	696396	717820	721612	902187
Q8N573	OXR1	5342.73	7704.05	10452.9	12113.9	12865.2	10184.2	8792.33	6951.41	8247.9	8545.82	12070	9375.92	7833.23	11721.1	7997.22	9997.26
Q96HS1	PGAM5	503568	522482	535954	364453	367440	367850	462833	388539	398575	468379	537836	555276	520668	366581	416649	520497
Q9BVG4	PBDC1	320408	320509	333203	284862	271840	266811	244993	240472	257768	311969	306888	309599	324707	274504	247744	309485
Q9BRR8	GPATCH1	1636.12	1257.58	1072.82	1187.87	826.541	1056.14	999.186	1249.55	825.937	1298.29	1093.11	1444.97	1322.17	1023.52	1024.89	1278.79
Q99442	SEC62	397554	375108	378906	464609	473302	481525	372702	391249	358735	454981	478672	467060	383856	473146	374229	466904
Q96ED9	HOOK2	4523.21	9820.73	10308.3	10839.7	8237.27	13853.1	11101.4	12634.4	11051	13728.5	17176.2	12494.8	8217.43	10976.7	11595.6	14466.5
Q14C86	GAPVD1	223079	227161	229604	205698	208854	200589	193037	183764	186644	227427	230565	244758	226615	205047	187815	234250
Q15811	ITSN1	206009	216203	207705	278096	284066	272070	214760	217240	213310	265090	262071	277695	209972	278077	215103	268286
Q9H492	MAP1LC3A	257232	282991	284134	214871	242622	228463	219003	225130	220906	261223	272817	295224	274786	228652	221680	276421
Q9GZQ8	MAP1LC3B	257232	282991	284134	214871	242622	228463	219003	225130	220906	261223	272817	295224	274786	228652	221680	276421
A6NCE7	MAP1LC3B2	257232	282991	284134	214871	242622	228463	219003	225130	220906	261223	272817	295224	274786	228652	221680	276421
P19474	TRIM21	120958	123298	115320	99851.4	108465	102218	97233.4	95015	93378.6	118159	117336	120612	119859	103512	95209	118702
Q96G03	PGM2	977308	985474	999475	1.04238e+06	1.00758e+06	1.041e+06	988048	960013	1.00178e+06	1.19914e+06	1.27114e+06	1.20724e+06	987419	1.03032e+06	983282	1.22584e+06
Q9H5N1	RABEP2	85638.7	97344.7	93949.6	85575.5	82757.7	85164.1	81166.7	83386.8	91907.8	107461	107682	104580	92311	84499.1	85487.1	106574
Q9UPN4	CEP131	43449.4	34785.7	34802.1	24033.6	24706.4	25711.5	25457.8	24411.8	30557.3	35002.1	33841.6	31416.9	37679.1	24817.2	26809	33420.2
Q99575	POP1	120790	119551	124778	78463.2	77791.8	71505.9	86878.4	84099.6	74386	94531.3	103043	108201	121706	75920.3	81788	101925
P40222	TXLNA	676398	674153	661453	601868	616090	606034	511057	519889	514428	642812	632499	650118	670668	607998	515125	641810
P30046	DDT	519245	518563	544613	608862	608306	624435	448314	414307	421262	478205	536620	584205	527473	613868	427961	533010
A6NHG4	DDTL	519245	518563	544613	608862	608306	624435	448314	414307	421262	478205	536620	584205	527473	613868	427961	533010
P09211	GSTP1	1.99714e+06	1.91565e+06	1.92009e+06	2.16641e+06	2.28502e+06	2.24282e+06	1.86571e+06	1.85969e+06	1.75431e+06	2.157e+06	2.34087e+06	2.32668e+06	1.94429e+06	2.23142e+06	1.82657e+06	2.27485e+06
Q13885	TUBB2A	55743.4	56489.1	52251	74288.6	78338.4	76512.1	66971.3	76816.8	64616.8	84240.2	87806.3	87464.1	54827.8	76379.7	69468.3	86503.5
Q9BVA1	TUBB2B	55743.4	56489.1	52251	74288.6	78338.4	76512.1	66971.3	76816.8	64616.8	84240.2	87806.3	87464.1	54827.8	76379.7	69468.3	86503.5
Q9HCU5	PREB	116094	116517	123483	140922	126766	144739	115052	120261	115462	150031	146141	140571	118698	137476	116925	145581
O15144	ARPC2	4.12378e+06	3.93138e+06	3.93847e+06	4.44388e+06	4.33383e+06	4.53241e+06	4.14421e+06	4.07685e+06	4.16843e+06	4.92539e+06	5.2026e+06	5.29756e+06	3.99788e+06	4.43671e+06	4.12983e+06	5.14185e+06
P55072	VCP	8.6661e+06	7.98995e+06	7.78867e+06	7.7033e+06	8.24805e+06	7.56322e+06	6.73013e+06	7.03098e+06	7.27944e+06	9.0517e+06	8.28138e+06	8.86169e+06	8.14824e+06	7.83819e+06	7.01352e+06	8.73159e+06
P21579	SYT1	71549.9	76763	76335.2	113212	109828	112325	73053.9	67534.9	70033.2	91318.8	84744.6	86140.2	74882.7	111788	70207.4	87401.2
Q8N9I0	SYT2	71549.9	76763	76335.2	113212	109828	112325	73053.9	67534.9	70033.2	91318.8	84744.6	86140.2	74882.7	111788	70207.4	87401.2
P14735	IDE	777186	772521	791028	781768	768494	764787	575489	584628	574923	711097	709440	739253	780245	771683	578347	719930
Q92545	TMEM131	26510	27114.7	26303.4	39530.4	39504.1	40079.4	35055.4	33534.6	34261.3	44159.3	42083.7	41785.8	26642.7	39704.6	34283.8	42676.3
Q969V3	NCLN	311939	308708	326741	329777	316241	318532	291025	274254	259566	326671	356217	343481	315796	321516	274948	342123
O60513	B4GALT4	22132.5	21989.5	19965.4	38493.2	38095.9	43827.8	23453.6	24495.5	25710.7	32756.4	28256.1	30642	21362.5	40139	24553.3	30551.5
Q8IYS2	KIAA2013	44502.9	40356.8	45807.2	54094.7	55975.6	58829.3	36526.2	40067.3	37584.5	45968.9	48320.7	47743.9	43555.6	56299.8	38059.3	47344.5
P55209	NAP1L1	3.13152e+06	3.01075e+06	2.91003e+06	1.95107e+06	2.07953e+06	2.14646e+06	2.03981e+06	2.08736e+06	2.27187e+06	2.7687e+06	2.39972e+06	2.79112e+06	3.01743e+06	2.05902e+06	2.13301e+06	2.65318e+06
Q03393	PTS	9704.73	13081.2	11047.9	8700.58	7013.81	9591.69	8471	8593.96	7775.39	11102.4	10074.3	9718.57	11277.9	8435.36	8280.12	10298.4
Q8IYD1	GSPT2	289210	274483	320615	240679	269669	226958	234818	245130	235138	320733	269857	298747	294770	245769	238362	296446
Q99653	CHP1	86872.4	77214.3	77784.3	65846	65290	59425.2	57358	57682.9	60061.6	75103	73768.3	68863.4	80623.7	63520.4	58367.5	72578.2
Q9BTD8	RBM42	36085.5	33396.2	35120.7	36909.7	36110.3	32651.8	34353	30932.9	30550.2	33026.5	43325.9	42785.4	34867.5	35223.9	31945.4	39712.6
O43617	TRAPPC3	225434	231847	236597	204109	195673	206079	203361	200697	216848	248676	259224	263908	231293	201953	206969	257269
Q9H4G4	GLIPR2	114804	114002	105140	128276	145852	141823	90924.6	96855	100107	120418	124785	112544	111315	138650	95962.3	119249
Q9NP72	RAB18	293487	271536	273078	255647	255010	245863	195606	182413	196364	240794	233525	239422	279367	252173	191461	237914
Q9BXK5	BCL2L13	97705.6	101311	104191	162314	161550	159685	127772	119448	106722	141698	151925	146163	101069	161183	117981	146595
Q8TCF1	ZFAND1	31520.6	32371.6	31747.4	26640	28172.6	28697.3	27564.9	26478.1	26328.9	34645.9	34606.7	30587.1	31879.9	27836.6	26790.6	33279.9
Q96BY9	SARAF	21960.8	18085.5	19676	28354.8	26943	25409.7	17794.4	23320.3	17620.6	22920.3	26252.1	23778.8	19907.4	26902.5	19578.4	24317.1
Q7Z3C6	ATG9A	27892.7	31144	34169.3	28218.8	27015.4	27576.3	22970.4	23398.2	24918.5	32323.4	28155.9	28041.5	31068.7	27603.5	23762.4	29507
Q9BSQ5	CCM2	18504.6	17704.3	17680.9	18908.3	19527.2	21619.4	18633.5	20228	19915.6	21365.1	26734.8	24877.9	17963.3	20018.3	19592.4	24325.9
Q9Y4L1	HYOU1	3.62176e+06	3.60187e+06	3.58785e+06	4.86772e+06	4.83473e+06	4.84672e+06	2.7902e+06	2.85609e+06	2.77081e+06	3.70292e+06	3.38855e+06	3.35783e+06	3.60383e+06	4.84972e+06	2.8057e+06	3.4831e+06
Q92539	LPIN2	12133	8598.34	9141.06	11376.4	8400.49	9621.62	9424.01	9289.33	7063.29	11634.1	11405.1	8951.57	9957.47	9799.5	8592.21	10663.6
Q5T2E6	ARMH3	78695.2	79402.8	82945.6	92069.2	83650.8	89812	74372.3	68121.7	73256.2	86537.4	92067.4	89118.6	80347.9	88510.7	71916.7	89241.2
Q14019	COTL1	1.71232e+06	1.74765e+06	1.72384e+06	1.74838e+06	1.66077e+06	1.65465e+06	1.62043e+06	1.54706e+06	1.55103e+06	1.971e+06	1.89282e+06	1.99067e+06	1.72793e+06	1.68793e+06	1.57284e+06	1.95149e+06
Q13796	SHROOM2	23633	27796	29315.3	26401.2	23504.6	24871	22359.9	24054.6	24563.9	31169.6	26585.2	30311.3	26914.7	24925.6	23659.5	29355.4
P48444	ARCN1	2.48835e+06	2.44069e+06	2.46832e+06	3.06092e+06	3.15656e+06	3.17044e+06	2.37168e+06	2.31736e+06	2.32395e+06	2.94693e+06	2.81334e+06	2.93973e+06	2.46578e+06	3.1293e+06	2.33766e+06	2.9e+06
Q9NYP7	ELOVL5	9362.24	11358.1	10016.7	9735.82	10195.2	11697.6	5675.54	7572.53	7309.28	6618.33	8300.73	10580.8	10245.7	10542.9	6852.45	8499.96
P06703	S100A6	1.53609e+06	1.57944e+06	1.3874e+06	1.68119e+06	1.82661e+06	1.59514e+06	1.2316e+06	1.16987e+06	1.09153e+06	1.41026e+06	1.49821e+06	1.42422e+06	1.50098e+06	1.70098e+06	1.16433e+06	1.44423e+06
P07384	CAPN1	1.38424e+06	1.41695e+06	1.44561e+06	1.52561e+06	1.47068e+06	1.51648e+06	1.38426e+06	1.36265e+06	1.36188e+06	1.61507e+06	1.7938e+06	1.68696e+06	1.4156e+06	1.50425e+06	1.3696e+06	1.69861e+06
O94829	IPO13	18281.2	23112.4	21406.6	20625.9	24232.9	17948.7	21381	22729.3	20913.9	26678.2	27727.2	26227.4	20933.4	20935.9	21674.7	26877.6
Q8TAT6	NPLOC4	724077	718193	698587	665083	670307	687647	612949	607503	635411	767034	746572	787612	713619	674346	618621	767073
Q9NWW5	CLN6	12040.5	11683	14834.4	5666.21	7494.77	4937.52	10648.9	8895.64	6963.68	10958.4	11442.2	10456.7	12852.7	6032.83	8836.06	10952.4
P35606	COPB2	2.51262e+06	2.45926e+06	2.51538e+06	3.08775e+06	3.06447e+06	3.03936e+06	2.36476e+06	2.36187e+06	2.29588e+06	2.91761e+06	2.84699e+06	2.93973e+06	2.49575e+06	3.06386e+06	2.34084e+06	2.90144e+06
Q13098	GPS1	282976	300719	281218	246874	260869	222786	242864	212350	207100	254466	285565	280798	288304	243509	220771	273610
Q9Y6G5	COMMD10	55166.8	50406.3	52321.9	63065.4	64238.3	60765	60118	57036.4	58567.3	77223.6	72667.8	67868.9	52631.7	62689.6	58573.9	72586.8
Q8TCJ2	STT3B	550983	512916	511566	721884	722030	787728	580996	542275	533470	688115	680252	684549	525155	743880	552247	684305
Q9NP79	VTA1	468923	506265	509077	531964	520744	609036	466628	450600	493154	579624	568441	599499	494755	553914	470128	582521
P55884	EIF3B	2.38924e+06	2.33629e+06	2.44737e+06	2.04832e+06	2.07429e+06	2.00598e+06	1.92793e+06	1.93917e+06	1.92882e+06	2.30254e+06	2.49637e+06	2.38005e+06	2.39097e+06	2.04286e+06	1.93198e+06	2.39299e+06
P13639	EEF2	2.46757e+07	2.41402e+07	2.44974e+07	2.19077e+07	2.25199e+07	2.13628e+07	1.93068e+07	1.83101e+07	1.87766e+07	2.29256e+07	2.31128e+07	2.38043e+07	2.44378e+07	2.19302e+07	1.87979e+07	2.32809e+07
Q96I51	RCC1L	7400.9	7187.86	9596.73	7169.83	4484.88	4277.87	8176.38	7529.68	6382.53	6896.38	10668.9	9788.28	8061.83	5310.86	7362.86	9117.87
Q14520	HABP2	18318.4	21329.8	19517.3	17503.7	17270.6	18881.6	14500.9	15422.5	12784	16378.7	17904.2	18596.9	19721.9	17885.3	14235.8	17626.6
Q9NUQ7	UFSP2	40082.2	39842.8	40973.5	42587	37364.5	37374.1	38286.1	38261.3	42330.2	49878.1	51613	45696.2	40299.5	39108.5	39625.8	49062.4
Q9NRF9	POLE3	29832.8	33900.4	36419	21104.6	22478.3	20934.5	21474.5	23082.4	21993.9	25548.5	27546.1	29302.8	33384.1	21505.8	22183.6	27465.8
P32321	DCTD	284237	278877	308252	271282	256865	268051	285721	288974	286907	334710	371666	360269	290456	265399	287201	355548
P15056	BRAF	28052.5	30540.5	29563	38580.7	42586.1	46214.2	27367.7	25094	30759.8	33120	33612	36293.7	29385.3	42460.3	27740.5	34341.9
Q9H993	ARMT1	324288	330917	335185	300791	281487	307921	296650	294941	298610	345933	370754	385112	330130	296733	296734	367266
P78345	RPP38	1645.16	3904.07	3575.92	5045.48	3231.93	4456.23	4306.21	3403.85	3643.91	5417.3	2975.6	5658.47	3041.72	4244.55	3784.66	4683.79
Q9NV96	TMEM30A	97673.2	92785.3	99067	79528.1	78569.4	67000.7	80412.4	78266.4	76808.9	92750.1	101125	97553.4	96508.5	75032.7	78495.9	97142.9
P49761	CLK3	3802.68	2406.57	3572.99	2586.83	2861.3	1448.16	1771.98	1647.26	2857.7	2416.35	2186.94	3164.03	3260.75	2298.76	2092.32	2589.11
P11586	MTHFD1	4.29557e+06	4.14246e+06	4.16051e+06	2.40279e+06	2.45009e+06	2.3255e+06	2.93822e+06	2.91676e+06	2.97409e+06	3.68894e+06	3.60954e+06	3.62516e+06	4.19951e+06	2.39279e+06	2.94302e+06	3.64121e+06
P23919	DTYMK	825898	820588	841977	503349	467397	477302	547441	543469	551589	682041	681006	668923	829488	482683	547500	677323
Q9BZ72	PITPNM2	1093.45	1312.87	1107	1544.07	1605.34	1820.1	912.318	879.038	1127.05	1193.25	1072.59	1344.07	1171.11	1656.5	972.803	1203.31
P29466	CASP1	29050.8	39611.8	37344.5	35558.4	34418.1	35854.7	33928.8	29844.7	31235.2	40130.3	39834.4	37539.7	35335.7	35277.1	31669.5	39168.1
Q9BZQ8	NIBAN1	45603.3	41434.3	43833.4	25231.7	27431.9	35169	40168.5	44271	44992.5	49368.4	55028	55662.9	43623.7	29277.5	43144	53353.1
Q9BRK3	MXRA8	104957	102317	106324	51891.7	59755.8	47795.1	47937.1	46597.5	50512.7	62112.2	59154.1	58101.3	104532	53147.6	48349.1	59789.2
Q86VP6	CAND1	4.77644e+06	4.75635e+06	4.89632e+06	5.75328e+06	5.78395e+06	5.91396e+06	4.49995e+06	4.38881e+06	4.33981e+06	5.36822e+06	5.49943e+06	5.48931e+06	4.80971e+06	5.81707e+06	4.40952e+06	5.45232e+06
P40123	CAP2	1.02798e+06	1.01113e+06	1.00045e+06	1.38915e+06	1.45244e+06	1.4013e+06	1.05624e+06	1.05931e+06	1.04896e+06	1.3596e+06	1.26315e+06	1.2889e+06	1.01319e+06	1.4143e+06	1.05484e+06	1.30389e+06
Q96CD0	FBXL8	3471.36	2164.51	3072.95	3919.26	5078.79	4557.89	4522.5	3764.3	3180.36	3590.37	5230.39	5351.18	2902.94	4518.65	3822.39	4723.98
Q8TDR0	TRAF3IP1	2171.81	2135.58	1594.23	1875.89	2452.09	1932.45	1624.51	1985.17	2478.14	2706.91	2225.99	2589.03	1967.21	2086.81	2029.27	2507.31
Q9UHQ4	BCAP29	269365	250061	232949	315341	307749	326415	252119	254520	250151	316414	288142	330485	250792	316502	252263	311680
A0AVT1	UBA6	928920	915307	931794	966065	969163	958143	833822	842405	864296	1.05233e+06	1.04538e+06	1.03994e+06	925341	964457	846841	1.04588e+06
Q9Y519	TMEM184B	6299.08	7685.27	10058.3	16479.8	12665.8	11232.5	8427.79	9681.36	8533.53	12406.5	10998.9	9497.97	8014.2	13459.4	8880.89	10967.8
P61923	COPZ1	180337	169496	189307	179557	194325	178470	170276	173180	156361	194336	225299	197548	179714	184118	166606	205728
Q6P4E1	CASC4	306353	296908	298389	383999	378095	359804	294529	301953	295917	362400	371193	367916	300550	373966	297466	367170
O14579	COPE	263503	289696	274406	316816	314832	334315	252629	245478	245192	296248	307923	312969	275868	321988	247766	305713
Q9UBT7	CTNNAL1	23604.1	23897.3	24284.6	33942.6	31724.2	35909.4	23013.6	21399.1	20476.9	25035.7	29781.9	25230.3	23928.7	33858.7	21629.9	26682.6
Q9H1B5	XYLT2	2567.63	2032.25	2523.37	3478.48	3915.69	3975.79	2903.57	2977.59	1396.06	3646.28	2586.95	2741.34	2374.42	3789.99	2425.74	2991.52
Q8N1F8	STK11IP	5698.79	4442.71	7407.54	3808.97	3844.39	2598.68	4192.52	4416	3955.13	5408.15	3820.74	6262.57	5849.68	3417.35	4187.88	5163.82
Q5MNZ9	WIPI1	9953.28	9388.76	10364.4	12688.6	12604.2	10883.6	10617.4	8071.22	12176.5	15083	13230.1	9736.32	9902.15	12058.8	10288.4	12683.2
Q86WA8	LONP2	207895	204121	205993	135774	111121	123338	154359	169633	168610	186066	206081	214936	206003	123411	164201	202361
Q15042	RAB3GAP1	557206	537921	563765	524846	513923	508587	467162	483844	495627	606421	562759	613491	552964	515785	482211	594223
O75663	TIPRL	551019	562505	570228	615190	604064	635387	516109	510192	552662	651933	635211	658518	561251	618214	526321	648554
Q9HCE1	MOV10	247501	224829	222860	127200	121392	128664	153660	165191	170543	200515	197507	204978	231730	125752	163131	201000
P30533	LRPAP1	1.03071e+06	1.01026e+06	907935	2.05498e+06	2.11702e+06	2.26334e+06	1.08932e+06	1.08268e+06	1.0209e+06	1.34363e+06	1.26191e+06	1.32835e+06	982968	2.14511e+06	1.0643e+06	1.3113e+06
P07741	APRT	369564	361677	346028	374797	370550	351262	322663	317377	320096	393243	409630	380044	359090	365537	320046	394306
Q16539	MAPK14	250673	232117	256380	242306	234576	245658	215035	221144	217687	277501	265874	262120	246390	240847	217955	268498
Q8WUR7	C15orf40	20501.2	26031.8	23239.7	20583.1	16912.6	22040	18335	18180	16723.9	22759.6	21722	21100.4	23257.6	19845.3	17746.3	21860.6
Q8N5C6	SRBD1	2278.6	1046.28	1578.25	1750.75	802.117	758.554	1376.16	1471.22	1326.5	1538.88	1766.96	1833.84	1634.38	1103.81	1391.3	1713.23
Q8IY57	YAF2	1918.59	1080.36	1411.7	1372.04	826.499	912.229	1107.04	1629.09	1009.64	1516.23	1413.59	1682.09	1470.22	1036.92	1248.59	1537.31
Q66GS9	CEP135	1188.6	1464.13	1940.15	1240.41	879.931	1066.13	976.097	922.819	1054.13	1156.89	1195.2	1283.06	1530.96	1062.16	984.349	1211.72
Q92995	USP13	32472	33505.2	36967.3	21395.8	22874.8	23385	22836.8	26473.9	24989.5	29374.7	30153.2	31927.6	34314.9	22551.9	24766.8	30485.2
Q16864	ATP6V1F	341166	370951	346839	332841	405766	343165	302872	332727	307150	395923	379272	385176	352985	360591	314250	386790
Q8N392	ARHGAP18	476659	468574	493967	390318	384547	379931	345526	340344	344503	399979	435566	432514	479734	384932	343458	422686
Q6ZS17	RIPOR1	71285.7	78154.7	81600.1	69550.6	70334.4	65644.7	63619.7	63635.4	64430	79564.9	72976.1	83288.2	77013.5	68509.9	63895	78609.8
Q8IVL0	NAV3	7527.15	7728.24	9007.85	6452.23	8054.8	6526.16	6327.17	4291.84	5056.31	7167.3	3978.15	8137.58	8087.75	7011.07	5225.11	6427.68
Q9UBF6	RNF7	13264.6	12819.9	13038.5	13591.7	16289	13869.4	13524.4	9317.51	12079.1	15414	12874.6	14661	13041	14583.4	11640.3	14316.5
Q14257	RCN2	692963	668852	626300	810440	811948	758717	684303	669423	624405	795891	789386	847461	662705	793701	659377	810913
P09382	LGALS1	7.25662e+06	8.2089e+06	7.16636e+06	8.7218e+06	9.51378e+06	9.23258e+06	6.63514e+06	5.84711e+06	6.30998e+06	8.41236e+06	7.55033e+06	7.14103e+06	7.54396e+06	9.15605e+06	6.26408e+06	7.70124e+06
Q00534	CDK6	88299.5	83937.4	97402.9	206849	177372	191611	92747.3	98852.4	88298.3	118611	117055	108346	89879.9	191944	93299.3	114671
Q96SB4	SRPK1	326534	332159	325727	225291	225006	220366	280434	261938	279923	311150	343749	355634	328140	223555	274098	336844
P08240	SRPRA	725638	731688	706288	544096	507802	546311	492602	495050	490632	604613	591586	619900	721205	532736	492761	605366
P31751	AKT2	174547	181027	174782	154235	157585	153477	145473	127206	134334	158260	165180	176521	176785	155099	135671	166654
Q14517	FAT1	18719.7	13280.9	15449.2	15958.3	16907.2	15432.4	13556.6	15150.7	11904.3	15773.4	17347.2	16750.8	15816.6	16099.3	13537.2	16623.8
P09488	GSTM1	212796	196542	195893	225425	217300	239168	163480	160143	167026	210950	186739	204735	201744	227297	163550	200808
P53990	IST1	220100	212845	221182	274042	274581	250326	206794	187245	192690	235288	239601	245473	218042	266316	195576	240120
Q16543	CDC37	1.33355e+06	1.33662e+06	1.24418e+06	1.01736e+06	1.01744e+06	989522	1.15013e+06	1.21031e+06	1.22745e+06	1.48382e+06	1.38231e+06	1.53861e+06	1.30478e+06	1.0081e+06	1.19596e+06	1.46825e+06
Q9BW66	CINP	18474.6	21191.6	20055.5	13140.6	13056.1	13275.1	13867.7	14270.5	11240	15490.7	16561.9	16286.1	19907.3	13157.3	13126.1	16112.9
P14174	MIF	938122	907425	908284	1.13888e+06	1.32032e+06	1.12744e+06	896361	852765	926468	1.23602e+06	1.03323e+06	1.01483e+06	917944	1.19554e+06	891865	1.09469e+06
Q6P1A2	LPCAT3	30044.2	28614.3	28652.1	34015.9	38664.9	33235.7	29605.3	29955.8	24476.5	30805	38587.7	33740.4	29103.6	35305.5	28012.5	34377.7
O95376	ARIH2	45222.5	39754.3	41581.5	33583.9	33612.8	34920.1	31768.2	33377.9	28356.8	34206.6	38053.2	42480.3	42186.1	34038.9	31167.6	38246.7
P60983	GMFB	434530	408944	426815	406000	420440	420742	354655	346974	356376	425788	426621	445791	423430	415727	352669	432733
P0CG29	GSTT2	133691	122488	140508	149220	142372	147090	126900	128913	130419	158943	157090	157857	132229	146228	128744	157963
P0CG30	GSTT2B	133691	122488	140508	149220	142372	147090	126900	128913	130419	158943	157090	157857	132229	146228	128744	157963
Q9HAC8	UBTD1	140923	136156	137107	132501	131031	129631	122689	133480	131030	161644	157348	156057	138062	131054	129066	158350
Q9NRG4	SMYD2	31603.5	32218.3	37995.3	18014.7	18826.6	20031.6	22997.1	22254.4	21375.8	27046	26398.4	28296.8	33939	18957.6	22209.1	27247.1
Q8N511	TMEM199	5859.41	5549.37	4524.76	5325.15	6097.38	6380.64	5739.88	5488.98	5404.9	5181.38	7798.22	7427	5311.18	5934.39	5544.59	6802.2
Q7L5Y9	MAEA	5288.31	7021.7	9449.79	5970.63	6230.65	7009.42	5952.09	6847.32	6638.32	7740.12	7587.13	8505.38	7253.27	6403.57	6479.24	7944.21
P19367	HK1	3.45322e+06	3.43495e+06	3.30062e+06	3.0809e+06	3.00766e+06	3.038e+06	3.16708e+06	3.10995e+06	3.1908e+06	3.72488e+06	3.94248e+06	3.93806e+06	3.39627e+06	3.04218e+06	3.15594e+06	3.86848e+06
P02792	FTL	119902	114455	115129	106617	99711.1	120037	84458.6	73324.2	79842.9	104280	97168	89788.9	116495	108789	79208.6	97079
Q9UN86	G3BP2	560257	548135	527307	538073	540385	563634	478868	501987	469103	579088	599452	597865	545233	547364	483319	592135
Q9Y6A4	CFAP20	49123.1	43692.9	48181.8	47070	37384.5	44080.9	37103.6	44250.3	41023.5	47710.2	51813.3	50387.8	46999.3	42845.1	40792.5	49970.4
Q15813	TBCE	236137	214108	218390	157671	151973	143456	155514	149659	165327	195775	187279	193233	222878	151033	156833	192096
Q6NW29	RWDD4	94933	94387.5	88461.7	72140.8	77252.8	78728.3	73954.3	75218	77988.4	102223	83180.6	92823.4	92594.1	76040.6	75720.2	92742.2
O43303	CCP110	1331.66	1459.71	3707.09	2526.97	1515.41	907.032	3161.74	2880.87	1792.18	2191.89	4372.65	3031.52	2166.15	1649.81	2611.6	3198.68
P59998	ARPC4	1.59543e+06	1.42073e+06	1.55539e+06	1.64922e+06	1.64207e+06	1.6502e+06	1.50211e+06	1.40898e+06	1.42974e+06	1.67119e+06	1.85557e+06	1.78807e+06	1.52385e+06	1.64716e+06	1.44694e+06	1.77161e+06
Q9H7C9	AAMDC	59674	62967.1	62698.7	81853.8	79901.3	79596.1	65045.7	62425.3	65969.7	81509	82038.5	73279.3	61779.9	80450.4	64480.2	78942.3
Q9H0J9	PARP12	20114.4	16284.6	19167.1	17964.3	16223.6	16455	13463.9	13968.8	15541.5	16726.6	16088.1	19766.3	18522	16881	14324.7	17527
Q99829	CPNE1	468286	446268	448918	551129	561249	587720	422584	407975	411606	528289	466633	524305	454491	566699	414055	506409
Q8N4C8	MINK1	185659	172595	184927	189035	203872	183061	181708	184054	181521	218180	230475	220451	181060	191990	182428	223035
Q96FS4	SIPA1	11621.4	14807.6	15129.4	10668.4	11085.2	13172.5	13398.7	13934	15359.7	18411.1	16128.7	17633	13852.8	11642	14230.8	17390.9
O95429	BAG4	61039.9	59838.2	48404.8	51373.1	54610.5	49075.1	50679.9	49388.9	56795.3	71878.9	55856.2	63957.3	56427.6	51686.2	52288	63897.5
Q9P2R3	ANKFY1	341274	338529	351523	416401	395565	438466	331023	315463	332353	390279	414063	391763	343775	416811	326279	398702
P15848	ARSB	58052.3	53195.1	57589.2	137849	147754	148681	77999.7	79941.4	78265.5	100691	92837.1	95053.7	56278.8	144761	78735.5	96194.1
Q7Z2W4	ZC3HAV1	607540	616467	634160	563757	550347	547337	483229	483935	485680	588472	574022	612355	619389	553814	484281	591616
O15344	MID1	108807	116431	110395	114525	114963	111914	99174	98869	94437.3	122867	116166	118266	111878	113801	97493.5	119099
P06132	UROD	443167	417279	425520	274270	265627	258509	272239	259128	268789	331725	320131	325570	428656	266135	266719	325809
O15027	SEC16A	186872	190215	186784	221713	224691	214244	171918	190635	194154	232755	223431	223821	187957	220216	185569	226669
P52434	POLR2H	66109.3	68358.9	70491.5	68335.4	62283.5	62936.8	60283.8	52129	51579.9	59474.6	71479.6	69330.7	68319.9	64518.5	54664.2	66761.6
Q9H939	PSTPIP2	8916.68	8136.67	9536.15	17551.3	16236.6	17252.7	11507.6	10747.2	12190	15912.1	12192.7	13952.4	8863.17	17013.6	11481.6	14019.1
Q9UHR4	BAIAP2L1	1381.17	1275.41	2616.72	2143.57	1581.47	1213.71	1290.53	1481.83	1124.28	1640.92	1288.66	1827.26	1757.77	1646.25	1298.88	1585.61
O95817	BAG3	1.0006e+06	957058	875530	787316	805788	750859	865642	922137	904867	1.12285e+06	1.08936e+06	1.0744e+06	944396	781321	897548	1.09554e+06
O94760	DDAH1	471410	476132	498336	408322	415921	403547	511379	495340	498100	624023	602962	609074	481959	409263	501606	612019
P31948	STIP1	4.09796e+06	4.05662e+06	3.95671e+06	3.21051e+06	3.16171e+06	3.09135e+06	2.96972e+06	3.09429e+06	3.0536e+06	3.67066e+06	3.76763e+06	3.68337e+06	4.0371e+06	3.15452e+06	3.0392e+06	3.70722e+06
P11021	HSPA5	7.15487e+06	6.84162e+06	7.09441e+06	9.23918e+06	9.34517e+06	8.73923e+06	5.93928e+06	6.16935e+06	5.70695e+06	7.44851e+06	7.46268e+06	6.81727e+06	7.0303e+06	9.10786e+06	5.93853e+06	7.24282e+06
Q8N567	ZCCHC9	1365.02	1234.36	1070.13	1087.84	1561.3	1091.14	959.034	1570.27	931.939	962.861	1597.45	1660.21	1223.17	1246.76	1153.75	1406.84
P46109	CRKL	500865	530828	530831	617703	603779	615705	525293	574209	596147	703194	680061	684293	520841	612396	565216	689183
Q9NQW7	XPNPEP1	1.19666e+06	1.13322e+06	1.19666e+06	1.52151e+06	1.51703e+06	1.46791e+06	1.23624e+06	1.21454e+06	1.21352e+06	1.44357e+06	1.49764e+06	1.52635e+06	1.17551e+06	1.50215e+06	1.22143e+06	1.48919e+06
P05091	ALDH2	209745	191910	198528	227528	220687	219733	193178	200341	189940	237369	241210	232592	200061	222649	194486	237057
O00299	CLIC1	3.0419e+06	3.36056e+06	3.11574e+06	2.70254e+06	2.42145e+06	2.60698e+06	2.64524e+06	2.53832e+06	2.59218e+06	3.10277e+06	3.16126e+06	3.21203e+06	3.17274e+06	2.57699e+06	2.59191e+06	3.15869e+06
Q9Y5K5	UCHL5	135830	132442	149054	103410	106717	99935.5	107753	116680	115597	137179	135969	141235	139109	103354	113344	138128
Q8N9N7	LRRC57	59114.2	56249.4	59484.1	61017.6	66549.5	60413.6	54780.2	55572.7	50936.9	65561.1	67437.9	63506.6	58282.6	62660.2	53763.3	65501.9
P78417	GSTO1	2.91276e+06	2.78057e+06	2.71085e+06	2.44371e+06	2.48342e+06	2.42126e+06	2.89901e+06	2.82227e+06	2.90119e+06	3.44893e+06	3.36008e+06	3.69575e+06	2.80139e+06	2.44947e+06	2.87416e+06	3.50159e+06
Q969X5	ERGIC1	320480	299823	305021	439991	441259	460552	425286	410701	409773	520271	508186	489197	308441	447267	415254	505885
Q86SZ2	TRAPPC6B	78546.3	68776.8	73336.7	67626.4	68499.7	68630.4	58611.1	58541.5	59429.2	71464.9	71307.5	72278.4	73553.3	68252.2	58860.6	71683.6
Q7Z434	MAVS	229650	218524	220203	206364	201216	199854	216772	220580	212479	258396	265930	266869	222792	202478	216610	263732
Q12802	AKAP13	58222.9	56931.8	58107.1	63281.4	69653	65472	47405.2	58139.5	51138	72935	59204.8	58583.9	57753.9	66135.5	52227.6	63574.6
O75110	ATP9A	11041.5	13242.1	12345	17800.6	16015.7	15303.3	12825.1	13305.8	12959.5	18145.2	14263.1	15171.6	12209.5	16373.2	13030.1	15860
O43861	ATP9B	11041.5	13242.1	12345	17800.6	16015.7	15303.3	12825.1	13305.8	12959.5	18145.2	14263.1	15171.6	12209.5	16373.2	13030.1	15860
P61981	YWHAG	1.71208e+06	1.66204e+06	1.64457e+06	2.12997e+06	2.0679e+06	1.997e+06	1.67692e+06	1.6471e+06	1.58762e+06	1.87936e+06	2.13035e+06	1.9682e+06	1.67289e+06	2.06496e+06	1.63721e+06	1.99264e+06
Q7Z422	SZRD1	95710.3	93337	83694.4	75626.5	79485.6	80393.9	75778.6	71179.2	77903.1	90375.1	88846	94451.2	90913.9	78502	74953.7	91224.1
Q9NRF8	CTPS2	74978.4	69488.3	77148.1	55430.7	53035.3	51470	65348.9	61683.5	56061.3	65025.2	76338.2	81374.5	73871.6	53312	61031.2	74246
Q6PCB7	SLC27A1	37362.5	33390.8	39926.3	40953.1	37640.2	43494.4	35989.6	34672.5	36005.7	42909.8	44621	42231.4	36893.2	40695.9	35555.9	43254.1
Q9NUI1	DECR2	127156	132356	134405	135004	133225	139481	143092	143227	129225	151461	176691	177300	131306	135903	138515	168484
Q93008	USP9X	1.42209e+06	1.39795e+06	1.42366e+06	1.39352e+06	1.41486e+06	1.44046e+06	1.41089e+06	1.40293e+06	1.4355e+06	1.70166e+06	1.75712e+06	1.7084e+06	1.41456e+06	1.41628e+06	1.41644e+06	1.72239e+06
O00507	USP9Y	1.42209e+06	1.39795e+06	1.42366e+06	1.39352e+06	1.41486e+06	1.44046e+06	1.41089e+06	1.40293e+06	1.4355e+06	1.70166e+06	1.75712e+06	1.7084e+06	1.41456e+06	1.41628e+06	1.41644e+06	1.72239e+06
O95373	IPO7	1.40647e+06	1.47083e+06	1.50686e+06	1.09348e+06	1.08981e+06	1.12821e+06	1.03762e+06	961837	1.00129e+06	1.16961e+06	1.21241e+06	1.26579e+06	1.46139e+06	1.10383e+06	1.00025e+06	1.21594e+06
O75600	GCAT	19354	19336.8	22300.6	14843.1	18972.1	16573.8	14443.6	15618.1	17106.1	20251.2	17601.5	19481.6	20330.5	16796.3	15722.6	19111.4
Q53FP2	TMEM35A	14684.6	13185.9	11145	12757.2	13314.8	14040.4	15547.5	13929	11759.4	16897.9	16703.6	16513.4	13005.2	13370.8	13745.3	16705
Q16774	GUK1	61851.9	62410	59930	73959.3	84451.5	63679.8	70929.5	70286.6	71238.3	85984.6	84601.7	87612.2	61397.3	74030.2	70818.1	86066.2
Q9P2N7	KLHL13	16222.2	18287.4	18544.5	16780.5	16255.1	15681.2	15970.1	16103.8	16530.6	17909.8	21822.2	19332.2	17684.7	16238.9	16201.5	19688.1
Q9P2J3	KLHL9	16222.2	18287.4	18544.5	16780.5	16255.1	15681.2	15970.1	16103.8	16530.6	17909.8	21822.2	19332.2	17684.7	16238.9	16201.5	19688.1
Q8TF05	PPP4R1	137800	122520	117291	117599	110883	107836	102953	103593	99901.3	117581	126484	128328	125870	112106	102149	124131
Q969N2	PIGT	62912.7	68855.6	68620.1	72146.5	69636.9	76255.6	59718.1	53213.1	56197.7	74831.8	64036.4	66616.5	66796.1	72679.6	56376.3	68494.9
O96007	MOCS2	43435	45705.4	50440.5	51976.4	43031.1	38194	37768.3	38618.5	32844.5	41836.9	49748.6	41118.1	46527	44400.5	36410.4	44234.5
Q96BH1	RNF25	50917.8	55955.8	57687.1	44859.4	41665.2	43693.6	37197.1	42118.6	39979.7	43812.5	43889.6	57215.3	54853.6	43406.1	39765.1	48305.8
Q9C0C2	TNKS1BP1	753292	759533	738288	1.00936e+06	1.047e+06	992772	724285	743735	738957	920313	858473	902025	750371	1.01638e+06	735659	893604
Q53EU6	GPAT3	34617.5	33482.5	36961.7	22013.4	24242.2	17981.2	22709.5	24162.4	21662.1	30105.1	25745.8	27392.9	35020.6	21412.3	22844.7	27747.9
Q86UL3	GPAT4	34617.5	33482.5	36961.7	22013.4	24242.2	17981.2	22709.5	24162.4	21662.1	30105.1	25745.8	27392.9	35020.6	21412.3	22844.7	27747.9
Q6KB66	KRT80	277930	282948	271839	370106	364876	360471	211469	213544	205636	266519	263264	236013	277572	365151	210216	255265
O15427	SLC16A3	768272	804069	809876	1.04038e+06	1.0758e+06	1.07391e+06	914353	826890	803758	974537	1.11136e+06	1.00405e+06	794072	1.06336e+06	848333	1.02998e+06
Q9NPI6	DCP1A	66120.1	60486	62217.9	49957.1	55623.7	53525.5	44900.5	46211.3	44704.8	56163.3	53540.5	55189.3	62941.4	53035.5	45272.2	54964.4
P62269	RPS18	2.9852e+06	2.86435e+06	2.849e+06	2.34018e+06	2.26284e+06	2.12124e+06	2.27905e+06	2.37314e+06	2.48858e+06	2.90899e+06	2.89661e+06	2.86389e+06	2.89952e+06	2.24142e+06	2.38025e+06	2.88983e+06
P21953	BCKDHB	24740.5	23145.8	19444.1	21384.4	20447.3	19431.3	17862	21864.9	20253.1	21839	26210.5	24759.2	22443.5	20421	19993.3	24269.6
Q9NSY0	NRBP2	20103.6	22078.1	22005.6	36569	35158	36412.2	34100.1	35419.3	36665.8	41685.6	43880.6	43293.5	21395.8	36046.4	35395	42953.2
O75223	GGCT	159531	147396	149470	146879	151541	136804	129650	132734	138647	162253	158181	166232	152132	145075	133677	162222
Q7Z3B0	SMIM15	75401.3	104730	98391.5	128000	126866	114026	107667	104033	116137	130601	124560	142588	92840.8	122964	109279	132583
O14976	GAK	215860	211560	210565	200188	191261	193809	179861	172617	179496	215017	215465	214872	212661	195086	177325	215118
Q99470	SDF2	27753.4	28349.8	27562.2	43453.9	45645.7	44629	23957.2	27820.7	26341	30952.1	30443.5	33366.3	27888.5	44576.2	26039.6	31587.3
Q9H553	ALG2	143866	128966	135328	195697	206821	207139	156999	143907	147315	175494	175880	192148	136054	203219	149407	181174
Q9NZJ7	MTCH1	232521	230951	242373	217945	219271	219699	273764	243944	231194	275988	318950	313109	235282	218972	249634	302682
P53367	ARFIP1	155122	147234	153152	189958	191692	173622	153078	162464	162919	191152	196269	192697	151836	185091	159487	193372
Q6YN16	HSDL2	592704	649299	670078	520325	490726	474993	607937	563733	584764	715626	700866	712724	637360	495348	585478	709739
O00203	AP3B1	833670	830467	870835	972060	887322	974559	923623	866855	866427	1.03143e+06	1.08642e+06	1.10285e+06	844991	944647	885635	1.07357e+06
Q8IWT6	LRRC8A	96357.8	90389.5	95111.6	89019.3	96285	89470	96109.9	90357.1	89129.6	113756	114613	105709	93952.9	91591.5	91865.6	111359
Q7L2H7	EIF3M	3.39028e+06	3.56484e+06	3.77104e+06	3.10964e+06	2.82773e+06	2.92847e+06	2.96964e+06	2.88949e+06	2.82815e+06	3.38482e+06	3.49927e+06	3.64609e+06	3.57539e+06	2.95528e+06	2.89576e+06	3.51006e+06
P49748	ACADVL	2.11307e+06	2.04737e+06	2.16442e+06	2.78134e+06	2.70624e+06	2.77781e+06	2.14643e+06	2.15955e+06	2.09246e+06	2.55517e+06	2.635e+06	2.56554e+06	2.10828e+06	2.75513e+06	2.13281e+06	2.58524e+06
O43149	ZZEF1	62583.5	69496.9	67570.7	63033	71925.8	58734.4	57612.5	55193.1	53538.9	70634.7	65140.2	65828.8	66550.4	64564.4	55448.2	67201.3
O75884	RBBP9	107885	100247	105145	108949	117565	125860	88182.6	89387.4	102140	110876	112577	115465	104426	117458	93236.5	112973
Q9UGP4	LIMD1	51484.8	53772.7	63303.4	59291.4	52009	52495.2	46422.4	52587.3	47828.3	62459	56100.3	59356.2	56187	54598.5	48946	59305.2
Q9Y2G5	POFUT2	238035	220705	249849	685561	670854	703448	385430	383135	366928	475221	469164	431429	236196	686621	378498	458605
Q92530	PSMF1	281378	281738	290834	231553	224837	215236	259166	237894	253249	266551	311242	331187	284650	223875	250103	302993
P58546	MTPN	45203.3	55618.9	42943.9	52014.5	57001.1	51724	45767.9	45758.7	48310.7	58943.9	52909.3	57537	47922	53579.8	46612.5	56463.4
Q9NWB1	RBFOX1	42061.9	45352.4	44164.4	56719.2	53578.1	58223	40319.3	44366.3	43005.2	53562.4	51123.6	49972.9	43859.6	56173.4	42563.6	51553
O43251	RBFOX2	42061.9	45352.4	44164.4	56719.2	53578.1	58223	40319.3	44366.3	43005.2	53562.4	51123.6	49972.9	43859.6	56173.4	42563.6	51553
Q9UJ83	HACL1	120249	121894	112419	132025	124633	117669	139148	125441	132039	154666	164145	161572	118187	124776	132209	160127
O60256	PRPSAP2	373529	381111	409487	378128	360403	364951	366260	377151	365024	436938	481935	423284	388042	367827	369478	447386
B7ZAQ6	GPR89A	4832.54	10645.3	7278.39	11487.7	12300.1	10331.3	9618.06	8171.1	8826.99	10046.3	11804.5	10368	7585.4	11373	8872.05	10739.6
P0CG08	GPR89B	4832.54	10645.3	7278.39	11487.7	12300.1	10331.3	9618.06	8171.1	8826.99	10046.3	11804.5	10368	7585.4	11373	8872.05	10739.6
Q96B97	SH3KBP1	406372	388129	383320	345926	354936	344029	359354	356679	369770	440311	428938	445025	392607	348297	361934	438091
Q96S66	CLCC1	119844	119584	119982	134775	134711	134675	122029	121885	110503	139481	146884	142563	119803	134721	118139	142976
Q9H1Y0	ATG5	135037	144837	139821	126078	127374	117908	120073	105500	113529	130759	138782	140737	139898	123787	113034	136759
P16930	FAH	826907	803097	831956	731428	708610	751842	701533	728675	716433	871521	857967	867632	820653	730627	715547	865707
Q9Y3F4	STRAP	2.83288e+06	2.77646e+06	2.81646e+06	2.22893e+06	2.20087e+06	2.16433e+06	2.1414e+06	2.17174e+06	2.19989e+06	2.55885e+06	2.68124e+06	2.6392e+06	2.8086e+06	2.19804e+06	2.17101e+06	2.62643e+06
Q93063	EXT2	18155.1	19604.5	19240.3	23948.9	21146.4	21776.7	18070.2	16832.3	17541	22653.4	19870	20907.6	19000	22290.7	17481.2	21143.7
P35573	AGL	371583	350189	343258	463125	460137	490597	390780	405903	384371	456599	491387	479788	355010	471286	393685	475925
Q6P3W7	SCYL2	144395	137787	140339	139638	146822	134915	119279	120352	115498	146711	145196	137380	140840	140458	118376	143095
P67812	SEC11A	294964	279072	277142	374950	378503	400187	291142	267748	270295	320681	348475	333153	283726	384547	276395	334103
P13645	KRT10	465019	578560	240785	243143	518689	505346	490771	285816	395349	527795	383446	505232	428121	422393	390645	472158
O00244	ATOX1	78528.2	89238.6	73080	75367.7	76878.6	79963.8	77457.6	71385.6	83566.1	98471	85758.4	96671.2	80282.3	77403.4	77469.8	93633.6
P56945	BCAR1	158774	162543	158838	106103	94283.2	89085.2	144027	146020	148353	159395	186615	183798	160052	96490.6	146133	176603
P19174	PLCG1	174679	181621	189588	182631	173384	172091	153903	158005	149149	181084	195808	180275	181963	176035	153686	185722
P55268	LAMB2	132682	124010	130622	188731	193332	201393	134615	132643	124635	161990	150316	161253	129105	194485	130631	157853
Q6NZ67	MZT2B	1558.8	1507.8	1077.14	1282.38	892.865	1166.94	1112.42	1071.86	1018.67	1245.08	1215.38	1409.74	1381.25	1114.06	1067.65	1290.07
Q9P2W9	STX18	121787	121808	113451	116609	116765	114505	117613	112544	110936	133817	146085	132209	119015	115960	113698	137370
O76071	CIAO1	211475	209865	211893	205631	198568	209482	168077	175600	168298	199075	217670	201812	211078	204560	170658	206186
Q9NYI0	PSD3	92674.6	91743.4	95345.8	66506.4	58949.7	58560.8	88638.3	93291.1	98174.7	123161	104007	111188	93254.6	61339	93368	112785
P84074	HPCA	311314	330151	303163	297489	281703	301132	329404	291029	325589	393106	368380	381027	314876	293441	315341	380838
P37235	HPCAL1	311314	330151	303163	297489	281703	301132	329404	291029	325589	393106	368380	381027	314876	293441	315341	380838
Q96EK5	KIFBP	521227	535503	551166	426840	425676	417587	450537	439627	458132	550042	554837	523130	535965	423368	449432	542670
Q8TDM6	DLG5	117180	117899	121333	136612	146629	108486	113410	109354	109813	130633	134034	136843	118804	130576	110859	133837
O60610	DIAPH1	678151	696470	668085	514378	511190	480833	589073	588962	615885	716961	712591	735959	680902	502134	597974	721837
Q9HBF4	ZFYVE1	24357.3	20426.2	18167.3	27291.9	23680.9	24305.8	17041.8	18475.1	19385.5	20886.9	21205.6	24182.2	20983.6	25092.9	18300.8	22091.6
Q01968	OCRL	161477	161993	161687	189511	177942	171527	144758	162033	160766	182461	201569	180288	161719	179660	155852	188106
P15735	PHKG2	25834.9	25087.1	28603.7	28486.2	27431.9	26922.2	21732.2	23887.2	21969.1	26724.5	29349.8	25472.9	26508.6	27613.4	22529.5	27182.4
Q9NYU2	UGGT1	1.51615e+06	1.5206e+06	1.55528e+06	1.98942e+06	1.97343e+06	1.99786e+06	1.578e+06	1.54723e+06	1.48815e+06	1.8553e+06	1.86412e+06	1.84654e+06	1.53068e+06	1.9869e+06	1.53779e+06	1.85532e+06
P51948	MNAT1	48760.3	40579.2	45374.8	40421.1	43951.1	45225.8	42758	50341.2	38060.6	75411.9	42105.1	40679	44904.8	43199.3	43719.9	52732
Q6ZQQ6	WDR87	17675.8	16774.7	16434.4	13450.9	14461.2	13369.2	14320.2	14200.9	11750.8	15957.3	15770.8	16817.2	16961.6	13760.4	13424	16181.8
Q12981	BNIP1	42194.1	43841.9	40881.1	33439.2	29802.5	35591.3	31104.3	30686.8	32901.4	39596.5	37046.2	37501.4	42305.7	32944.3	31564.2	38048
Q9Y371	SH3GLB1	477560	499323	468340	604932	614135	603144	572661	589559	566531	691677	695825	696000	481741	607404	576250	694501
Q99627	COPS8	117780	116841	111635	95673.9	105924	99961.2	88284.8	93589.5	92739.1	108607	111668	110684	115419	100520	91537.8	110320
Q9UJU6	DBNL	636887	627382	612226	730781	675496	653121	606538	624311	575314	696900	782139	697609	625498	686466	602054	725549
Q8IYB7	DIS3L2	145860	154219	159244	114668	115148	110623	111603	113033	116634	139302	140200	131762	153108	113480	113757	137088
P39023	RPL3	5.46442e+06	5.14622e+06	5.23118e+06	4.16896e+06	3.82184e+06	4.05368e+06	4.30503e+06	4.32524e+06	4.0033e+06	4.69168e+06	5.52216e+06	5.01031e+06	5.28061e+06	4.01483e+06	4.21119e+06	5.07472e+06
Q9Y2H0	DLGAP4	97969.9	114455	109327	100270	105817	97977.5	100792	94774.7	94828.1	120008	116819	113102	107251	101355	96798.4	116643
P28482	MAPK1	1.30232e+06	1.31708e+06	1.29642e+06	1.39181e+06	1.31547e+06	1.36454e+06	1.26271e+06	1.24902e+06	1.28337e+06	1.53447e+06	1.53748e+06	1.50031e+06	1.30527e+06	1.35727e+06	1.26503e+06	1.52409e+06
P49459	UBE2A	34533.4	40076.1	35073.5	31355.2	34729.9	35068.9	28752.1	27697.3	29742.3	31133.9	37187.9	35494.5	36561	33718	28730.5	34605.4
P63146	UBE2B	34533.4	40076.1	35073.5	31355.2	34729.9	35068.9	28752.1	27697.3	29742.3	31133.9	37187.9	35494.5	36561	33718	28730.5	34605.4
Q5JRA6	MIA3	416727	407249	368874	441124	441128	443827	333144	352792	336723	421227	410215	400317	397617	442026	340886	410586
Q93073	SECISBP2L	21464.6	24352.9	23184.5	25684.6	23915	21946	18300.4	16782.6	17146.6	21244.2	20084.9	21579.1	23000.7	23848.5	17409.9	20969.4
Q9H1I8	ASCC2	177322	171559	179556	147755	153258	147885	154194	152029	146036	188251	174688	181692	176146	149633	150753	181544
Q15018	ABRAXAS2	33753.8	35708.8	36783.8	45277.1	41129.4	41851.8	39355.3	40440.2	36732.6	46988.2	44268.8	49056.3	35415.5	42752.8	38842.7	46771.1
O75815	BCAR3	147686	144772	146138	89149.7	93113	80400.7	133358	133339	137901	162726	158957	165364	146199	87554.5	134866	162349
O95819	MAP4K4	129595	137009	127075	154863	144789	153580	134474	124894	128778	151135	159486	156504	131227	151078	129382	155708
P07900	HSP90AA1	1.10868e+07	1.06319e+07	1.05559e+07	6.70117e+06	6.56726e+06	6.4086e+06	7.3805e+06	7.64538e+06	7.45494e+06	8.77228e+06	9.10064e+06	9.17383e+06	1.07582e+07	6.55901e+06	7.49361e+06	9.01558e+06
Q6ZXV5	TMTC3	384448	384836	373231	507250	527058	548534	419009	431281	440184	522825	504046	525671	380838	527614	430158	517514
O75521	ECI2	1.21282e+06	1.20739e+06	1.2256e+06	770377	740916	694342	1.08091e+06	1.13895e+06	1.20628e+06	1.35498e+06	1.31649e+06	1.45001e+06	1.21527e+06	735212	1.14205e+06	1.37383e+06
O95573	ACSL3	456898	451375	440045	408769	393470	413063	376457	369020	367624	439649	453423	445842	449440	405101	371034	446305
Q9BRP1	PDCD2L	14252.1	10483.5	11989.2	7781.52	8168.75	4979.68	7111.49	4445.42	5630	9461.01	5049.57	6162.48	12241.6	6976.65	5728.97	6891.02
Q96GG9	DCUN1D1	65457	69306.9	78184	80457.8	76100.3	80546.1	63915.1	62543	60447.4	76487	74817	73511.7	70982.6	79034.7	62301.8	74938.5
Q9P227	ARHGAP23	1756.79	1438.09	1384.27	1096.08	1051.08	965.811	820.623	1508.11	880.033	1224.58	1060.19	1574.48	1526.38	1037.66	1069.59	1286.42
O00468	AGRN	77628.5	90513.7	87993.3	91239.4	83335.1	88204.6	73093.2	87688.3	80233.7	93706.4	106137	89999.5	85378.5	87593	80338.4	96614.3
Q9HB40	SCPEP1	27308.9	26007	27218.8	52202.9	50695.5	47795.1	33333.2	28517.8	27104.8	32631.4	38181.5	36159.6	26844.9	50231.2	29651.9	35657.5
Q96D46	NMD3	270806	278899	283042	271339	269399	274874	238495	240281	229873	280906	284226	286211	277583	271871	236216	283781
Q5T1M5	FKBP15	262722	260177	268168	293978	300827	296771	233090	239759	240538	277270	284597	294815	263689	297192	237795	285561
Q9UKY7	CDV3	598206	627987	555489	444150	461338	466340	474272	499799	474574	600683	577544	561110	593894	457276	482882	579779
P16949	STMN1	1.34064e+06	1.38748e+06	1.1523e+06	594617	628108	580922	768550	805846	790471	997467	888595	953040	1.29347e+06	601216	788289	946367
Q14974	KPNB1	3.10425e+06	3.06214e+06	3.04413e+06	2.43001e+06	2.38203e+06	2.38279e+06	2.48497e+06	2.29763e+06	2.39067e+06	2.84111e+06	2.86972e+06	2.89964e+06	3.07017e+06	2.39827e+06	2.39109e+06	2.87016e+06
O75616	ERAL1	26520.8	25526.5	26085	13857.2	13144.7	12643.3	17437	14726.3	16875.2	19645.9	18940.5	20265.4	26044.1	13215.1	16346.2	19617.3
Q5BJH7	YIF1B	8039.5	8490.91	8916.43	8653.76	7350.1	6881.51	7887.25	8493.67	6968.86	8974.36	10040	8992.55	8482.28	7628.46	7783.26	9335.62
P51151	RAB9A	164733	165016	164254	121776	114925	122696	143242	145026	151770	176198	180100	171504	164668	119799	146679	175934
Q8N999	C12orf29	63686.3	65546.4	63050	53091.7	56168.8	57035.4	57512	68091.9	59804.4	68872.4	72073.7	81403.9	64094.3	55432	61802.8	74116.7
P49137	MAPKAPK2	310137	306733	304604	357088	363482	357264	301136	312769	308060	346805	389928	368248	307158	359278	307322	368327
Q9NQ48	LZTFL1	1154.55	2513.67	2043.04	1360.22	1851.33	1426.86	933.13	1464.51	1396.56	1455.13	1448.36	1643.3	1903.75	1546.14	1264.73	1515.59
Q9HB71	CACYBP	1.75953e+06	1.75424e+06	1.69873e+06	1.01698e+06	1.00581e+06	1.01697e+06	959057	953134	1.02758e+06	1.1942e+06	1.13364e+06	1.19347e+06	1.7375e+06	1.01325e+06	979923	1.17377e+06
Q9Y6B7	AP4B1	5629.12	5078.63	6193.65	6088.34	5577.92	5284.58	4097.54	5213.4	4542.24	5729.51	5991.48	4867.07	5633.8	5650.28	4617.72	5529.35
Q712K3	UBE2R2	131601	121765	125195	119778	119452	112282	102631	95703	99936.9	105843	127891	123389	126187	117171	99423.6	119041
Q92974	ARHGEF2	154666	159261	157566	125002	131270	134342	110865	115934	123271	144189	133652	141184	157164	130205	116690	139675
O95382	MAP3K6	12211.1	9200.25	10873.3	10650.3	8985.63	6849.96	9918.19	8848.4	10710.6	11158	12645	11470.8	10761.6	8828.63	9825.73	11757.9
Q8IVL6	P3H3	336505	324720	336255	668775	678268	695752	333505	328102	304521	387757	377100	390997	332493	680932	322043	385285
Q8NF64	ZMIZ2	3208.16	2355.83	3182.73	2337.23	1355.12	2189.55	2775.11	2725.88	2187.1	2520.49	2632.3	4043.77	2915.57	1960.63	2562.7	3065.52
Q92973	TNPO1	2.31669e+06	2.42557e+06	2.45402e+06	1.79101e+06	1.85287e+06	1.81471e+06	2.03062e+06	1.9303e+06	2.00037e+06	2.34258e+06	2.40861e+06	2.37966e+06	2.39876e+06	1.81953e+06	1.9871e+06	2.37695e+06
Q6P158	DHX57	41816.9	39682	44121.6	29868.8	30788	32221.7	33844.7	32153.8	30700.8	34371.6	41254.4	40030.4	41873.5	30959.5	32233.1	38552.1
P52788	SMS	782628	784473	808108	568762	547622	563317	610577	581097	580224	685824	723820	709341	791736	559900	590632	706328
Q9Y4E8	USP15	581219	547519	545964	478522	498825	499943	462275	477048	524063	588241	559586	602014	558234	492430	487795	583280
Q9NRW7	VPS45	230011	235011	242418	273909	259568	251421	241002	250351	227599	269641	302702	287066	235813	261632	239650	286469
Q9NYL9	TMOD3	1.05235e+06	1.08625e+06	1.04572e+06	1.08235e+06	1.11445e+06	1.13e+06	1.00337e+06	993083	1.002e+06	1.17812e+06	1.1962e+06	1.2099e+06	1.06144e+06	1.10893e+06	999483	1.19474e+06
P19532	TFE3	46655.6	52079.8	51798.4	46068.9	44015.8	43432.8	40089.9	39188.7	38580	45699.9	50792.8	44364.6	50177.9	44505.8	39286.2	46952.4
P05023	ATP1A1	2.32678e+06	2.19712e+06	2.35358e+06	2.4458e+06	2.38772e+06	2.36954e+06	2.24173e+06	2.18152e+06	2.10695e+06	2.51545e+06	2.74392e+06	2.54422e+06	2.29249e+06	2.40102e+06	2.17673e+06	2.6012e+06
Q12893	TMEM115	14729	17839.3	16382.6	17715.9	15765.5	14780	16281.3	9564.49	11950.5	13333.3	17024.3	14793.7	16317	16087.1	12598.8	15050.5
Q9Y6C9	MTCH2	547427	525170	557831	463229	464279	454900	578569	549710	549202	640658	717328	645867	543476	460803	559160	667951
Q9Y6N5	SQOR	1.11836e+06	1.13127e+06	1.11529e+06	1.23508e+06	1.28236e+06	1.28656e+06	1.2056e+06	1.19838e+06	1.18674e+06	1.3388e+06	1.43857e+06	1.51193e+06	1.12164e+06	1.268e+06	1.1969e+06	1.42977e+06
P61088	UBE2N	3.66585e+06	3.85667e+06	3.7939e+06	3.3856e+06	3.37152e+06	3.41865e+06	3.24957e+06	2.97875e+06	3.0131e+06	3.3905e+06	3.89658e+06	3.75091e+06	3.77214e+06	3.39192e+06	3.08047e+06	3.67933e+06
Q5JXB2	UBE2NL	3.66585e+06	3.85667e+06	3.7939e+06	3.3856e+06	3.37152e+06	3.41865e+06	3.24957e+06	2.97875e+06	3.0131e+06	3.3905e+06	3.89658e+06	3.75091e+06	3.77214e+06	3.39192e+06	3.08047e+06	3.67933e+06
Q96AT9	RPE	77276.5	71373.4	69998.3	65807	78015	88512.4	78509.6	67855.7	84305.1	96433.4	93798	85278.5	72882.7	77444.8	76890.1	91836.6
Q6UWP7	LCLAT1	130928	122769	126850	143635	139169	149672	125800	134467	126738	152364	143328	166321	126849	144159	129002	154005
Q99986	VRK1	77423	71211.4	74010.1	34672.5	33857.6	33912.1	42406.9	36585.4	43555.8	48112.6	52828.3	45295.3	74214.8	34147.4	40849.4	48745.4
Q6ZUT6	CCDC9B	153441	169745	162959	130588	131139	129468	158468	157624	161846	198098	188213	183722	162048	130398	159312	190011
Q96A26	FAM162A	68409.8	65443.8	65299.7	103182	112207	107092	75475.3	85201.9	75451.8	83378.5	96955.3	101237	66384.4	107494	78709.7	93856.8
O76003	GLRX3	1.80373e+06	1.83057e+06	1.8049e+06	1.23994e+06	1.17812e+06	1.22218e+06	1.25431e+06	1.31068e+06	1.25665e+06	1.48865e+06	1.53916e+06	1.52916e+06	1.81307e+06	1.21341e+06	1.27388e+06	1.51899e+06
Q9Y282	ERGIC3	118532	117889	105456	156966	178381	169039	125007	115445	117814	141646	132076	153478	113959	168129	119422	142400
Q01484	ANK2	90324.9	97149.3	100313	101203	103276	100158	101767	105541	101585	126398	117392	124514	95929.2	101545	102964	122768
O95816	BAG2	625115	631981	613724	407523	383408	394031	489687	480719	504367	585214	593195	579902	623607	394987	491591	586104
Q8WXX5	DNAJC9	417352	422548	424068	209457	193371	193322	243194	249754	242662	289039	283911	303624	421323	198716	245203	292192
Q15208	STK38	185046	169874	176336	224768	227870	216860	184630	183615	192740	234899	217288	216263	177085	223166	186995	222817
Q8TBQ9	TMEM167A	28698.8	32396.4	40454.4	42002.7	55335	65007.7	39009.7	32370.1	36118.7	39798.2	39391.1	48863.5	33849.9	54115.1	35832.8	42684.3
P20618	PSMB1	658799	655248	659100	610566	521530	555451	566525	577475	550864	636433	713930	667901	657715	562515	564955	672755
Q14527	HLTF	19924.6	22110.4	23895	23504.5	17470.8	14288.4	20780	19668.5	16608.8	18587.6	25197.8	24155.4	21976.7	18421.2	19019.1	22646.9
Q9Y6R4	MAP3K4	10736.6	9320.31	9596.95	9499.16	6434.99	9357.41	7316	6210.04	5925.66	9318.2	7001.91	6841.02	9884.63	8430.52	6483.9	7720.38
Q15545	TAF7	51458.4	50811.2	46325.1	56133.9	53122.3	53874.4	49224.8	47476	47391.3	57057.6	58131.3	56320.4	49531.6	54376.9	48030.7	57169.8
Q7L0J3	SV2A	25230.7	21250	26802.2	18655.2	21535.2	22463.3	18118.1	15996.1	20326.3	23502.5	21183.1	20108.4	24427.6	20884.5	18146.8	21598
Q9Y4I1	MYO5A	267010	276254	265804	265611	252277	249796	264776	268494	275375	327837	322359	311909	269689	255894	269548	320702
Q86UK7	ZNF598	57503.3	56729.9	52757.7	49409	46648.1	50389.3	39683	43709.9	42604.4	47716.5	50477.7	51688.7	55663.6	48815.5	41999.1	49961
Q9NV66	TYW1	12128.2	7150.83	7602.78	5554.3	6736.1	6896.99	7200.51	7774.26	7865.63	9509.46	9821.1	7834.38	8960.61	6395.8	7613.47	9054.98
Q9H3U1	UNC45A	769678	742248	758938	576270	575985	534366	527595	533274	556271	639229	635582	648305	756954	562207	539047	641038
P51688	SGSH	93848.3	85783.6	85475.7	179215	174585	192048	124590	134674	122077	159847	151092	142537	88369.2	181949	127114	151159
Q96HV5	TMEM41A	5307.89	5776.96	5838.63	4563.49	6392.34	5117.16	4444.01	4635.22	5767.28	6933.9	5804.58	4915.59	5641.16	5357.66	4948.84	5884.69
Q96T76	MMS19	343965	348030	364482	326656	324009	315710	333207	315363	315442	376566	387148	382559	352159	322125	321337	382091
Q8TD19	NEK9	457667	467397	474533	442456	455117	445349	494409	484955	484969	589954	573898	577068	466533	447641	488111	580307
Q14165	MLEC	609234	629930	602655	835191	888862	880763	710505	648413	619680	767570	802573	782135	613940	868272	659532	784093
Q12979	ABR	555440	582144	607035	578221	562073	584231	609398	625911	636754	730969	729829	764403	581540	574842	624021	741733
P49915	GMPS	1.43362e+06	1.4108e+06	1.47342e+06	960736	945450	934972	963299	974020	970237	1.1528e+06	1.15693e+06	1.14509e+06	1.43928e+06	947052	969185	1.1516e+06
P49247	RPIA	2127.01	984.406	1593.4	1122.92	1180.56	1002.07	1097.73	945.425	1137.64	1046.48	1218.19	1514.57	1568.27	1101.85	1060.26	1259.75
Q9Y2B0	CNPY2	265437	262952	272109	424166	365523	363352	314382	311642	273620	338199	390772	339664	266833	384347	299881	356211
Q9Y4X5	ARIH1	596260	577491	609197	648563	618677	616406	561457	575245	559703	636780	679904	697724	594316	627882	565469	671469
Q14696	MESD	406036	408642	379052	453599	454671	461808	412346	435259	433498	489954	526617	504555	397910	456693	427034	507042
Q53GT1	KLHL22	30491.1	28474	35304.3	23344.7	26038.4	25137.8	23609.9	25289.6	21824.1	27174.2	27755.4	29027	31423.1	24840.3	23574.5	27985.5
P17693	HLA-G	3687.96	3703.57	3278.66	5724.64	4955.76	4775.32	2767.26	3195.24	5007.29	3963.95	5271.91	3785.76	3556.73	5151.91	3656.59	4340.54
Q9Y2H6	FNDC3A	188230	175683	186852	190149	190145	194741	156936	166119	158457	196553	185085	189913	183588	191678	160504	190517
P81605	DCD	48732.7	32927.6	13007	18738	24858.9	28198.8	15838.9	8598.93	19141.1	19259.1	17305.6	15146.1	31555.8	23931.9	14526.3	17236.9
O14617	AP3D1	661682	670148	676664	744608	724532	743574	699741	698150	698563	814565	835069	837720	669498	737571	698818	829118
Q9HBK9	AS3MT	58989.3	60093	66099.1	53261.1	53891.4	50739	47506.6	44517.2	41955.7	53395.3	53437	52102.4	61727.1	52630.5	44659.8	52978.2
Q9ULL5	PRR12	1560.63	1327.82	1343.42	1830.5	1737.69	1902.43	1265.78	1730.15	819.319	1355.74	1869.19	1300.52	1410.62	1823.54	1271.75	1508.48
Q9UKG9	CROT	12784.1	14260.2	14100.3	9394.29	9722.43	10067.9	9475.86	9441.83	7051.36	10881.7	11179.3	8735.3	13714.9	9728.22	8656.35	10265.4
Q8IUR7	ARMC8	41956.2	42181.4	46233.9	41575.4	42365.9	44669.2	33786.6	35159.9	40473.5	43764.2	43967.3	42020.7	43457.2	42870.1	36473.3	43250.7
P55061	TMBIM6	153453	145841	157172	160668	156869	166918	167212	155634	152815	191288	189687	182994	152155	161485	158554	187990
O43665	RGS10	151627	148972	153771	115524	107025	108494	127254	121893	131705	147793	150215	153516	151457	110348	126951	150508
Q15435	PPP1R7	662270	636678	629419	602725	598759	598476	588845	585689	628739	724601	693946	719235	642789	599987	601091	712594
Q6Y7W6	GIGYF2	459397	429382	432299	376605	392223	403119	308003	310705	307968	373035	352492	372524	440359	390649	308892	366017
Q8NBP0	TTC13	7099.01	5261.31	5639.79	6489.63	7983.97	8871.76	8841.05	7366.73	5153.73	8169.08	9387	7755.48	6000.04	7781.79	7120.5	8437.19
P01034	CST3	18978	20035.3	15471.7	22343.6	27307.2	28362.9	20804.3	18815.7	18869	25038.9	21869.4	22393.6	18161.7	26004.6	19496.3	23100.6
Q9BSR8	YIPF4	12058.5	10367.7	9829.58	11109	9693.94	10368.9	10064.3	10671	10049.1	12178.4	10508.2	13787.7	10751.9	10390.6	10261.5	12158.1
Q96C57	CUSTOS	18435	19209.4	17533.4	13898.1	16242.8	12528.7	12531.3	7973.42	12148.7	13705.3	12809.3	12169.6	18392.6	14223.2	10884.5	12894.7
P46736	BRCC3	143782	140205	149380	157081	138776	130990	141490	145108	138405	152680	180032	170662	144456	142282	141668	167791
O75106	AOC2	15023.3	28314.2	25157.2	21912.5	18865.1	25116.4	16307.2	17227.7	14177.3	18487.8	19998.2	18017.3	22831.6	21964.7	15904.1	18834.4
Q16853	AOC3	15023.3	28314.2	25157.2	21912.5	18865.1	25116.4	16307.2	17227.7	14177.3	18487.8	19998.2	18017.3	22831.6	21964.7	15904.1	18834.4
P45974	USP5	2.1586e+06	2.20208e+06	2.14719e+06	2.08048e+06	2.0475e+06	2.0619e+06	2.01884e+06	2.02214e+06	2.14461e+06	2.38514e+06	2.47848e+06	2.46047e+06	2.16929e+06	2.06329e+06	2.06186e+06	2.44137e+06
O95352	ATG7	232618	237073	240819	209209	210663	207233	219168	215765	219676	253226	262183	259682	236836	209035	218203	258364
P16333	NCK1	83409.1	77014.6	79235.6	102373	99318.5	91171.5	83240.8	85135.6	87196.9	99864.4	107952	94747.3	79886.4	97621	85191.1	100855
Q6UXH1	CRELD2	44675.9	52588.3	45118.1	68778.8	74157.8	73577.6	36277.1	40739.4	41715.6	48599.2	42902.8	49038.4	47460.8	72171.4	39577.4	46846.8
Q9NRY5	FAM114A2	160997	162522	156553	144643	153859	153888	148184	134989	142107	174170	157776	171147	160024	150797	141760	167697
O00148	DDX39A	183629	182560	183621	77078.7	83258.1	81117.2	75816.3	65053.5	74364.7	81808.5	77894.4	94895.4	183270	80484.7	71744.8	84866.1
O60565	GREM1	28161.8	26170	29420	46194.5	43624.7	40553.1	38675	37425	35243.3	46699.2	44337.5	40647	27917.3	43457.4	37114.4	43894.6
P31273	HOXC8	50707.6	51718.1	57032.9	64820.2	62094.8	62266.5	54808.5	55395.3	45043.7	62360.2	66524.2	54711.8	53152.9	63060.5	51749.2	61198.8
Q9Y580	RBM7	2570.88	2460.66	6060.78	3863.21	3693.34	4373.89	4239.04	2648.8	3521.34	2877.47	5940.96	3489.7	3697.44	3976.81	3469.73	4102.71
Q86X83	COMMD2	75491.4	73520.8	81879.4	90603.8	94144.7	84266.3	77243.9	70138.2	74187	88116.8	83828.7	90023.8	76963.8	89671.6	73856.4	87323.1
Q9UBQ5	EIF3K	789439	814866	782684	674751	670800	659097	729502	636702	609604	708712	852937	773684	795663	668216	658603	778444
O15254	ACOX3	69745.6	69065	66657.6	94348.3	99688	101073	74842.1	86395.4	87779.6	105927	95265.3	93134.9	68489.4	98369.7	83005.7	98109
Q9H9Q2	COPS7B	23981.3	25588	21817.6	23958.4	26428.7	22693.3	22057.4	19710	20535.2	26616.2	25709.8	21307.2	23795.7	24360.1	20767.5	24544.4
P68371	TUBB4B	5.86121e+06	5.23907e+06	6.10942e+06	4.28563e+06	4.21087e+06	3.95912e+06	4.42987e+06	4.50625e+06	4.26613e+06	5.01807e+06	5.3311e+06	5.25351e+06	5.73657e+06	4.15187e+06	4.40075e+06	5.20089e+06
P25686	DNAJB2	33381.4	31694.6	32344.1	42503.2	39109.1	37029.5	35612.5	29470.1	34056.7	40764	39402.3	36989.5	32473.4	39547.3	33046.4	39051.9
Q96RT7	TUBGCP6	1376.6	1545.02	1341.33	1128.22	1483.85	811.711	880.964	1700.06	943.141	1140.37	1518.35	1505.59	1420.99	1141.26	1174.72	1388.1
P00505	GOT2	1.86969e+06	1.79743e+06	1.78948e+06	1.46822e+06	1.44936e+06	1.33008e+06	1.6484e+06	1.64329e+06	1.85528e+06	1.93894e+06	2.05226e+06	2.08961e+06	1.81886e+06	1.41589e+06	1.71565e+06	2.02694e+06
P41091	EIF2S3	1.81322e+06	1.73988e+06	1.79691e+06	1.48887e+06	1.46152e+06	1.42858e+06	1.48671e+06	1.46153e+06	1.48466e+06	1.74306e+06	1.71503e+06	1.77836e+06	1.78334e+06	1.45966e+06	1.47763e+06	1.74549e+06
Q2VIR3	EIF2S3B	1.81322e+06	1.73988e+06	1.79691e+06	1.48887e+06	1.46152e+06	1.42858e+06	1.48671e+06	1.46153e+06	1.48466e+06	1.74306e+06	1.71503e+06	1.77836e+06	1.78334e+06	1.45966e+06	1.47763e+06	1.74549e+06
O14735	CDIPT	3440.49	4120	6255.12	5157.01	5621.35	8846.11	4950.37	3817.34	4839.25	5374.32	6428.73	4266.03	4605.2	6541.49	4535.65	5356.36
O75351	VPS4B	1.20309e+06	1.17435e+06	1.17775e+06	1.17941e+06	1.1457e+06	1.1548e+06	1.04359e+06	1.06403e+06	1.04491e+06	1.2107e+06	1.23795e+06	1.27339e+06	1.18506e+06	1.15997e+06	1.05085e+06	1.24068e+06
Q8WUH6	TMEM263	147410	153625	150213	173001	175024	157274	135872	143128	156751	176009	156988	181411	150416	168433	145250	171469
Q04637	EIF4G1	4.73884e+06	4.75344e+06	4.7129e+06	4.07999e+06	4.18908e+06	3.9492e+06	3.8682e+06	3.63559e+06	3.8408e+06	4.43642e+06	4.29951e+06	4.65132e+06	4.73506e+06	4.07276e+06	3.78153e+06	4.46242e+06
Q00325	SLC25A3	2.19776e+06	2.17261e+06	2.48014e+06	2.15661e+06	2.26977e+06	2.07327e+06	2.30529e+06	2.17804e+06	2.06404e+06	2.45271e+06	2.71995e+06	2.55163e+06	2.2835e+06	2.16655e+06	2.18245e+06	2.57476e+06
Q9UEW8	STK39	365504	392825	415736	345574	367632	349689	432090	467666	459354	497877	562399	543020	391355	354298	453037	534432
Q9P287	BCCIP	435035	397122	423314	208667	192893	206728	245582	256658	258933	293936	294432	309535	418490	202763	253725	299301
Q8WUM4	PDCD6IP	3.21537e+06	3.2215e+06	3.2432e+06	3.09993e+06	3.08103e+06	3.13658e+06	2.91174e+06	2.97502e+06	3.02731e+06	3.54624e+06	3.42512e+06	3.54383e+06	3.22669e+06	3.10585e+06	2.97136e+06	3.50506e+06
P27816	MAP4	4.34278e+06	4.27633e+06	4.02179e+06	3.76082e+06	4.03895e+06	3.6985e+06	3.83819e+06	4.02786e+06	3.98149e+06	4.67371e+06	4.50891e+06	4.78256e+06	4.21364e+06	3.83276e+06	3.94918e+06	4.65506e+06
P50542	PEX5	61755.8	51220.4	46652.8	58178.9	54393.4	63445.5	49004.8	41908.1	49333.2	57329.7	53964.7	54007.1	53209.7	58672.6	46748.7	55100.5
Q86SF2	GALNT7	243741	253149	249061	187912	191577	178222	180608	184518	186096	215931	210413	223349	248650	185904	183741	216564
Q7Z3U7	MON2	321525	303256	314028	347210	353504	351365	291850	274420	282637	322415	336953	340302	312936	350693	282969	333223
Q92599	SEPTIN8	255394	267638	298772	398968	393740	380504	315034	312180	281472	341929	381646	346277	273935	391071	302896	356617
P20810	CAST	966953	1.00194e+06	910390	1.04686e+06	1.11514e+06	1.06391e+06	977834	988856	959010	1.12137e+06	1.14332e+06	1.17987e+06	959761	1.0753e+06	975233	1.14819e+06
Q9Y673	ALG5	147398	142019	144922	147574	145267	145620	136760	129079	122248	152375	156054	148461	144780	146153	129362	152297
Q9HB20	PLEKHA3	17687.8	18098.4	16655.1	26915.1	20009.2	20775.4	17990.9	18486.7	13246.5	20533.8	18798.8	19162.4	17480.4	22566.6	16574.7	19498.3
P49591	SARS1	1.33559e+06	1.37215e+06	1.36736e+06	1.26239e+06	1.29899e+06	1.22252e+06	1.09278e+06	1.07273e+06	1.09117e+06	1.28226e+06	1.21814e+06	1.33052e+06	1.35837e+06	1.2613e+06	1.08556e+06	1.27697e+06
Q9H078	CLPB	206514	207425	206286	181527	163929	172972	162585	166111	156901	181673	197361	192109	206742	172810	161865	190381
Q14008	CKAP5	1.34977e+06	1.33241e+06	1.3391e+06	1.17808e+06	1.16264e+06	1.20867e+06	1.06481e+06	1.04323e+06	1.12918e+06	1.30391e+06	1.24391e+06	1.25931e+06	1.34043e+06	1.18313e+06	1.07907e+06	1.26904e+06
P23467	PTPRB	66012	66775.1	68907.2	52788.1	52491	55299.7	70974.3	73408.7	75011.3	87601.9	92019.1	78393.5	67231.4	53526.3	73131.4	86004.8
P84098	RPL19	611984	600023	601755	482499	458890	490332	479968	497246	475157	529088	600824	577681	604588	477240	484124	569198
Q00765	REEP5	220184	220100	203967	238623	218431	223102	236987	221309	211832	252627	275528	259605	214750	226719	223376	262587
Q8WU76	SCFD2	113101	107356	107306	123289	117996	114163	100360	112055	101898	121154	130343	117975	109254	118483	104771	123157
P78310	CXADR	6833.41	3725.27	3808.88	6224.13	5665.46	6258.28	4493.75	5169.55	5953.51	7505.25	6426.26	4424.85	4789.19	6049.29	5205.6	6118.78
Q8N0T1	RBIS	15867.8	14746.1	18677.3	17860.6	18857.4	20418.9	14656.5	12944.4	13746.7	18787.3	14427.3	15381	16430.4	19045.6	13782.5	16198.5
Q5H9R7	PPP6R3	85339.5	79152.3	83622.3	71174.9	72498.6	72434.4	64295.4	69236.5	65446.7	74203.4	79703.7	79949.8	82704.7	72036	66326.2	77952.3
O00635	TRIM38	60905.3	64784.2	57490.1	76111.8	77029.5	89803.5	75901.2	74459.7	83701.1	102171	81165.4	91698.7	61059.9	80981.6	78020.6	91678.4
Q13325	IFIT5	64511.6	61822.7	58491	49481.3	48916.3	49357.3	49436.2	45751.3	47672	54743.6	59748.3	53354.7	61608.4	49251.6	47619.8	55948.9
Q8NEU8	APPL2	315254	292157	312734	377709	393093	395741	284095	287656	273798	329035	331935	332400	306715	388848	281850	331123
P10746	UROS	63043.6	66384.2	64262.7	58741.3	60843.7	67506.1	64088.7	62065.6	66692.3	79725.7	70320.7	76476	64563.5	62363.7	64282.2	75507.5
Q9H7D7	WDR26	114221	114984	125634	117446	117689	121311	107698	108259	116833	133228	123142	134494	118280	118815	110930	130288
Q6UW63	POGLUT2	48825.2	42244	47951	89143.1	98910.4	98405	50494.4	50328	41813.6	57713.3	58829	50978.9	46340.1	95486.2	47545.3	55840.4
Q86XZ4	SPATS2	194477	215846	216611	202757	183947	171288	209638	215997	228807	261938	255736	250707	208978	185997	218147	256127
P62899	RPL31	3.04467e+06	3.06344e+06	3.01992e+06	2.53278e+06	2.48442e+06	2.6186e+06	2.50312e+06	2.53617e+06	2.42925e+06	2.72593e+06	3.03951e+06	3.00318e+06	3.04268e+06	2.54527e+06	2.48951e+06	2.92287e+06
Q8TDP1	RNASEH2C	1726.13	1403.35	1085.54	998.986	1146.51	992.505	774.434	917.302	1783.73	1296.24	1211.23	1571.33	1405.01	1046	1158.49	1359.6
Q7Z4F1	LRP10	1386.89	1634.94	2794.39	2909.9	2076.22	1912.87	1470.84	1438.9	1630.47	1607.4	1880.89	1839.61	1938.74	2299.66	1513.4	1775.97
Q9NUQ8	ABCF3	237242	243475	231147	225510	241113	228540	217848	225487	225027	256147	269430	258533	237288	231721	222787	261370
P11055	MYH3	225614	228165	234942	227956	212357	233739	266818	265104	283440	312526	312210	331812	229574	224684	271787	318849
Q8NG11	TSPAN14	14863.5	18157.8	15778	15195.2	12856.7	10194.5	16861.9	13596.7	13652.2	16658.3	20706	14364.8	16266.4	12748.8	14703.6	17243
Q9NX08	COMMD8	22055.7	23821.7	25389.1	22510.1	23844.9	20707	22367.8	20829.7	19447.4	25519.1	22546.8	25392.4	23755.5	22354	20881.6	24486.1
Q9H4A6	GOLPH3	82747.2	81231.8	81147.5	93945.8	89948.6	88042.1	72479.6	69711.4	68759.3	77563	82034	87748.8	81708.8	90645.5	70316.8	82448.6
Q9NWS0	PIH1D1	47490.5	49582.5	54527.7	45623.5	37120.5	36620.8	36989.7	41439	42541.2	43281.8	47173	51296.8	50533.6	39788.3	40323.3	47250.5
Q15653	NFKBIB	46154.7	49402.2	53193.4	50276.8	49839.4	50742.4	40329.6	42192.4	47105.7	48922.9	45342.3	57623.8	49583.4	50286.2	43209.2	50629.7
Q8IVF2	AHNAK2	2.86519e+06	2.91779e+06	2.77041e+06	2.24635e+06	2.25476e+06	2.07087e+06	2.34473e+06	2.48503e+06	2.5067e+06	2.81147e+06	2.84991e+06	2.93475e+06	2.85113e+06	2.19066e+06	2.44548e+06	2.86538e+06
Q86US8	SMG6	12560.7	13010	8296.59	7848.42	7299.14	7096.98	6660.76	9646.55	7815.18	12325.6	8074.68	7862.97	11289.1	7414.84	8040.83	9421.07
Q9H910	JPT2	66893.8	65256	54017.6	57045.6	45881.3	47659.2	47478.3	52448.1	53967.3	67703.9	52388.3	60174.6	62055.8	50195.3	51297.9	60088.9
O00303	EIF3F	2.29843e+06	2.33758e+06	2.37475e+06	1.95402e+06	1.92716e+06	1.9292e+06	1.86217e+06	1.91422e+06	1.96158e+06	2.22268e+06	2.24185e+06	2.25557e+06	2.33692e+06	1.93679e+06	1.91266e+06	2.24003e+06
Q9Y3Q3	TMED3	93934.8	92712.9	101824	229907	225183	219408	121408	112652	105003	132514	125618	138912	96157.4	224833	113021	132348
O95470	SGPL1	178067	165664	169276	303170	291873	312606	253784	250533	225048	274443	298392	281206	171002	302550	243122	284681
Q15555	MAPRE2	64691.8	53919.5	49066.8	72677.5	79585.7	70356.7	50606	47520.8	44257.1	56050.9	52799	57831.9	55892.7	74206.6	47461.3	55560.6
Q9P1F3	ABRACL	220304	247826	231496	201568	212157	256354	202473	175766	230313	258659	202694	251001	233209	223360	202851	237451
P17858	PFKL	921220	906713	885191	1.40732e+06	1.4161e+06	1.41558e+06	1.07282e+06	1.03941e+06	1.05138e+06	1.22404e+06	1.26056e+06	1.21834e+06	904375	1.413e+06	1.05454e+06	1.23432e+06
O00499	BIN1	595935	611770	604299	486705	466681	440116	450341	449954	451553	532871	527326	522058	604002	464501	450616	527418
O14967	CLGN	388353	383702	370473	289096	298825	297207	372953	319930	344652	416236	382940	415088	380842	295043	345845	404755
Q15654	TRIP6	725050	710462	735248	715879	677822	670161	685686	681317	645522	762148	831468	761339	723587	687954	670841	784985
O60499	STX10	25111.7	21611.6	23660.8	21341.5	24846.6	17104	21303.2	21806.9	20905.4	24662.7	24647.6	25587.8	23461.4	21097.3	21338.5	24966
Q969M7	UBE2F	74548.4	72497.3	71683.8	85684	75535.9	74334.3	67133.2	68164	63654.8	81955.6	80081.8	70727.3	72909.8	78518.1	66317.3	77588.2
Q15386	UBE3C	106555	113095	106700	117199	112060	105630	122595	118885	120194	140332	145466	137341	108783	111630	120558	141046
P61158	ACTR3	1.85923e+06	1.77788e+06	1.84859e+06	1.95982e+06	2.13173e+06	2.04428e+06	1.82234e+06	1.8083e+06	1.86921e+06	2.23024e+06	2.06407e+06	2.13991e+06	1.82857e+06	2.04528e+06	1.83328e+06	2.14474e+06
Q9Y5Y2	NUBP2	128370	149285	146678	126468	121199	119815	111493	113638	119661	133586	143069	126702	141444	122494	114931	134452
P50570	DNM2	842824	829528	807939	942275	975939	995251	816223	800624	867351	968180	950616	987049	826764	971155	828066	968615
P15170	GSPT1	2.49496e+06	2.36684e+06	2.44974e+06	2.03956e+06	2.03842e+06	2.0371e+06	1.86948e+06	1.89682e+06	1.92022e+06	2.27354e+06	2.17164e+06	2.20642e+06	2.43718e+06	2.03836e+06	1.89551e+06	2.2172e+06
P54577	YARS1	1.8417e+06	1.93357e+06	1.90129e+06	1.76179e+06	1.77534e+06	1.69877e+06	1.69357e+06	1.61113e+06	1.58613e+06	1.78983e+06	2.00275e+06	1.92556e+06	1.89218e+06	1.7453e+06	1.63028e+06	1.90605e+06
Q96MW5	COG8	53939.1	42088.6	49493.5	49789.6	47374.1	47817.4	43098.2	44896.8	43474.8	41453.3	54023.2	58179.2	48507.1	48327	43823.3	51218.6
Q9HCK8	CHD8	2589.5	2399.12	1297.04	1461.48	1171.65	1375.05	1206.46	1520.62	839.782	1356.14	1147.14	1664.69	2095.22	1336.06	1188.96	1389.32
Q9UGP8	SEC63	386286	424913	383736	394343	380698	402042	395368	340136	366366	407493	428725	451281	398312	392361	367290	429166
Q9H9C1	VIPAS39	63122.9	62729.6	62921.7	66756.7	71290.6	71305	72220.3	68006.5	67090.2	76283.1	89614.5	76322.8	62924.7	69784.1	69105.7	80740.1
Q8NF91	SYNE1	352722	356797	355002	584863	577826	575194	333222	315007	308884	371459	387396	359286	354840	579294	319038	372713
Q8N5K1	CISD2	156071	154198	148919	150695	150009	153229	136634	138221	133368	152533	165686	158648	153063	151311	136074	158956
Q86V87	FAM160B2	22804.1	19145.7	17756.3	23625.4	25442.5	27330.1	22272.7	25537.4	24927	28146.3	29303.6	27511.7	19902	25466	24245.7	28320.5
Q8TDZ2	MICAL1	100417	96679.6	98660.6	92132	107279	101526	96989.9	107215	116777	126524	114939	133422	98585.7	100312	106994	124962
O15145	ARPC3	1.38364e+06	1.32464e+06	1.36026e+06	1.53046e+06	1.53582e+06	1.50485e+06	1.34812e+06	1.36306e+06	1.4053e+06	1.62421e+06	1.5512e+06	1.63129e+06	1.35618e+06	1.52371e+06	1.37216e+06	1.60224e+06
Q9NVM4	PRMT7	75347.2	76142.2	73514.6	46181.2	44833.4	49500.1	50870.8	62730.3	56193.4	68931.3	63478.3	65850.5	75001.4	46838.2	56598.2	66086.7
P49841	GSK3B	85069.3	86449.8	97812.7	92591.6	136136	109991	95127.9	84630	81214.2	108827	95861.6	100010	89777.3	112906	86990.7	101566
Q5T3F8	TMEM63B	24798.2	26842.6	28012.6	34431.7	42512.1	38319.7	37212.1	32617.1	36918	48984.9	35161.5	40459.4	26551.1	38421.2	35582.4	41535.2
Q9UBQ6	EXTL2	4832.78	4121.29	3296.68	3764.24	3700.96	2976.26	2266.87	2759.78	2349.17	3265.03	2394.77	2949.81	4083.59	3480.49	2458.61	2869.87
P46976	GYG1	390671	396032	410838	374474	362020	346414	350672	344139	347864	385330	428230	403509	399180	360969	347559	405689
P49005	POLD2	16063.6	13274.5	20687.1	11918.8	12605	10455.3	10305.5	12728.9	7643.94	11485.9	14341.8	9976.2	16675.1	11659.7	10226.1	11934.6
P18827	SDC1	19869.3	19942.5	18126.7	4498.79	3713.74	4432.29	12078.8	11960.6	11441.8	15167.1	11389.3	14849.9	19312.8	4214.94	11827	13802.1
P62993	GRB2	646738	638988	635207	698246	735342	745660	650284	651206	685582	795302	734667	787791	640311	726416	662357	772587
Q13724	MOGS	783925	763064	779014	1.25059e+06	1.19844e+06	1.23261e+06	1.01649e+06	998636	915312	1.13987e+06	1.19406e+06	1.08411e+06	775334	1.22721e+06	976812	1.13935e+06
O00743	PPP6C	404342	391076	394084	397160	404827	442853	354750	344761	364633	404287	413568	423131	396501	414946	354714	413662
P40939	HADHA	2.63839e+06	2.51098e+06	2.47361e+06	3.17949e+06	3.18258e+06	3.30365e+06	3.05999e+06	3.05973e+06	3.08266e+06	3.42844e+06	3.65612e+06	3.64507e+06	2.54099e+06	3.22191e+06	3.06746e+06	3.57654e+06
Q9NRV9	HEBP1	284393	272950	254353	242677	255934	246213	247578	245105	256546	287568	293149	292849	270565	248275	249743	291189
P40937	RFC5	132742	117964	124992	66382.7	57276.7	58804.5	73321	72064.4	72822.8	91841.1	77051.6	85500.6	125233	60821.3	72736.1	84797.8
Q969U7	PSMG2	22479.7	15925	20838	11702.8	11451.6	12870.7	15800.4	18640	15449.9	19034.3	18597.3	20524.6	19747.6	12008.4	16630.1	19385.4
O14618	CCS	196387	212500	192245	207125	203972	200230	214541	211099	207960	230296	264299	243698	200377	203776	211200	246098
Q92905	COPS5	630953	657775	661171	574862	588720	597228	556743	539350	564052	649727	627548	657050	649966	586936	553381	644775
Q66LE6	PPP2R2D	21990.8	23818.5	23863.5	29019	26853.7	30564.6	24470.2	24486.4	26461.1	28874.5	27467.3	31519	23224.2	28812.5	25139.2	29287
Q969S3	ZNF622	89004.7	93045.5	89658.6	76097.6	72292.3	69470.1	70356	75418.6	79416.6	93090.6	83804	85385.7	90569.6	72620	75063.7	87426.7
P16152	CBR1	1.05371e+06	1.13116e+06	1.1389e+06	1.07645e+06	1.10297e+06	1.11718e+06	1.11022e+06	999465	1.05792e+06	1.15479e+06	1.27643e+06	1.25698e+06	1.10793e+06	1.09887e+06	1.05587e+06	1.2294e+06
P55197	MLLT10	2125.56	1965.1	2368.44	1758.75	2534.93	1517.5	1487.1	1155.45	1233.13	986.882	1703.78	1820.88	2153.03	1937.06	1291.89	1503.85
O15021	MAST4	67000.7	69126.6	60516.6	68836.9	69686.1	68036.2	76649.9	79233.6	76602.9	93807.3	85267.8	91484.2	65548	68853.1	77495.5	90186.4
Q96QG7	MTMR9	87175.1	88504.4	102053	125878	129845	125552	103432	99722.7	102786	115752	122163	118056	92577.5	127092	101980	118657
Q9Y3Z3	SAMHD1	239104	254034	263361	307824	308911	316958	253549	234736	259267	291477	290775	287015	252166	311231	249184	289756
Q7Z569	BRAP	26648.2	25918.4	26474.5	21837.3	25902.1	23436.3	21023.5	25513.3	25807.4	25206	31405.5	27509.1	26347.1	23725.2	24114.7	28040.2
P04049	RAF1	46910.3	50246.5	51009.1	49999	48645.3	49027.2	42992.2	41131.5	39379.3	48793.6	52168.9	42638.6	49388.6	49223.8	41167.7	47867
Q9BV23	ABHD6	5986.02	7816.23	7145.64	10300.1	9730.9	7539.97	6389.31	7491.05	7981.45	8556.96	7842.21	9012.59	6982.63	9190.33	7287.27	8470.59
P26640	VARS1	2.10226e+06	2.14616e+06	2.14404e+06	1.81898e+06	1.74007e+06	1.81804e+06	1.77119e+06	1.69418e+06	1.77641e+06	1.95155e+06	2.00309e+06	2.13825e+06	2.13082e+06	1.79237e+06	1.74726e+06	2.03096e+06
Q9HAU4	SMURF2	131025	133047	131714	139628	131601	138591	142032	151499	149248	167833	180786	166040	131929	136607	147593	171553
P63218	GNG5	71919.9	74923.3	73902	67535.1	65383.9	68467.1	53688.9	54491.9	53300.8	64659.5	56095.8	66906.3	73581.7	67128.7	53827.2	62553.9
Q16739	UGCG	78122.2	67941.1	66588.9	68887.3	61692.2	60969.4	51324.9	50150.6	50092.8	64382.1	60884.7	50850	70884.1	63849.6	50522.8	58705.6
P41214	EIF2D	110119	101413	103698	77931.3	65043.6	72864.5	74361.3	76384.2	70927.8	81038.2	89197.1	87330.1	105076	71946.5	73891.1	85855.1
O95772	STARD3NL	3889.41	4511.16	4282.56	7305.62	6608.22	5380.6	6137.9	5784.86	7062.87	6972.68	8987.55	6099.16	4227.71	6431.48	6328.54	7353.13
P49321	NASP	560942	542434	556266	289496	289971	268778	300083	280735	303214	342182	337493	347464	553214	282748	294678	342380
Q7L311	ARMCX2	82855.3	85414.4	83660.6	69862.7	75689.1	64467.3	69220.7	69919.4	72517.3	75826	82609	87427.1	83976.8	70006.4	70552.5	81954
Q9NUW8	TDP1	1219.55	2423.41	1546.05	1021.78	1539.59	914.466	1459.76	1420.83	1973.73	2831.13	1338.65	1468.29	1729.67	1158.61	1618.11	1879.36
Q86V48	LUZP1	458472	468499	477269	602563	595187	584180	523792	535562	548242	648455	590608	627879	468080	593977	535866	622314
Q96C19	EFHD2	517167	513866	518355	364558	359102	354802	364696	387669	386901	430612	442835	449417	516463	359487	379755	440954
Q8NC96	NECAP1	155675	179429	175052	127448	127182	112351	135094	142473	129715	161066	152420	159414	170052	122327	135761	157633
Q9H875	PRKRIP1	3180.53	3924.9	3335.41	2752.03	4178.07	3921.41	2325.4	2823.18	2965.07	3085.54	3362.22	2971.39	3480.28	3617.17	2704.55	3139.71
Q9Y6W3	CAPN7	61772.7	60604.8	62581.6	63565.9	62451.3	58662.5	57718.6	52934.6	55252.7	59197.1	65861.5	67521.7	61653	61559.9	55302	64193.4
Q15477	SKIV2L	426926	415887	428515	480596	471955	458423	473620	461731	447076	525788	549245	529526	423776	470325	460809	534853
Q96HY7	DHTKD1	79922.9	80273	92401.4	96872.9	109035	106673	87860.5	77558.6	83722.4	91939.9	96927.2	100299	84199.1	104194	83047.2	96388.8
O00442	RTCA	393026	392415	414148	393135	380105	382402	421193	414961	441889	497404	501874	483388	399863	385214	426015	494222
O60563	CCNT1	50475.7	57739.4	62091.8	50338.7	48094.8	46508.3	40576.3	49787.6	47095	56045.6	48864.2	54552.2	56769	48313.9	45819.6	53154
Q3KQU3	MAP7D1	387860	407930	390773	378661	392277	380684	404278	435922	414036	471679	503517	479635	395521	383874	418079	484944
P16435	POR	660360	633363	639305	537074	538321	555357	524696	528583	527374	591225	609713	632487	644343	543584	526884	611142
Q9UM54	MYO6	648984	624078	636006	643301	621295	654318	623619	626856	638978	734489	720782	735155	636356	639638	629817	730142
P62277	RPS13	5.0555e+06	4.68423e+06	4.95622e+06	4.22606e+06	3.8263e+06	3.61266e+06	4.16895e+06	3.99993e+06	3.85537e+06	4.55759e+06	4.98892e+06	4.3905e+06	4.89865e+06	3.88834e+06	4.00808e+06	4.64567e+06
Q9H3U5	MFSD1	4185.89	4566.44	5384.99	7180.68	6922.5	6185.18	6291.18	6262.84	6023.78	6195.56	8381.86	6955.15	4712.44	6762.78	6192.6	7177.52
Q8N0W3	FCSK	1294.88	1194.5	1414.66	1398.57	886.107	1279.86	1220.92	850.348	1362.17	1320.86	1136.99	1520.01	1301.35	1188.18	1144.48	1325.95
Q96BX8	MOB3A	21141.5	25508.1	26605.2	28626	26364	29719.9	25233.9	23358.4	22500.5	26350.4	28611.6	27396.8	24418.3	28236.7	23697.6	27452.9
Q86TA1	MOB3B	21141.5	25508.1	26605.2	28626	26364	29719.9	25233.9	23358.4	22500.5	26350.4	28611.6	27396.8	24418.3	28236.7	23697.6	27452.9
Q70IA8	MOB3C	21141.5	25508.1	26605.2	28626	26364	29719.9	25233.9	23358.4	22500.5	26350.4	28611.6	27396.8	24418.3	28236.7	23697.6	27452.9
P62081	RPS7	3.41658e+06	3.42124e+06	3.5105e+06	2.70445e+06	2.74073e+06	2.48052e+06	2.71242e+06	2.62319e+06	2.47785e+06	2.85309e+06	3.15934e+06	3.03637e+06	3.44944e+06	2.6419e+06	2.60449e+06	3.01627e+06
Q5HYI8	RABL3	68820.6	62756.6	64230	85220.6	85929.7	79414	66544.7	68627.3	67334.6	81204.3	76278.6	77028.8	65269.1	83521.4	67502.2	78170.6
P46379	BAG6	229626	242147	239209	225720	237263	229062	220087	219726	216500	245071	255725	259133	236994	230682	218771	253310
Q8TF42	UBASH3B	211175	205946	206736	120339	123563	113761	176334	172003	177378	207114	204618	196858	207952	119221	175238	202864
P24666	ACP1	76876.5	71159.6	78862.9	76652.3	75936.3	73264.7	72225.1	69997.3	73334.4	83873.5	78260.1	87396.4	75633	75284.4	71852.3	83176.7
Q5VW36	FOCAD	88342.8	86693.8	86111.8	92487.9	88809.2	87648.8	89141.1	82758.6	84703	92364.4	109060	95612.9	87049.5	89648.6	85534.2	99012.5
Q2TB10	ZNF800	37164.3	35896.7	33306.8	32922.5	26987.7	28407.4	25792.5	31663.1	31883.9	34880.2	33353.3	35174.1	35455.9	29439.2	29779.8	34469.2
Q9HC35	EML4	275912	271676	289438	250671	245440	243041	243029	240811	232956	276114	288761	264737	279009	246384	238932	276537
Q8NBL1	POGLUT1	71253.2	71951	70217.9	109700	101005	102680	71254	75842.1	70585.3	81653	89136.3	81151.1	71140.7	104462	72560.5	83980.1
P51665	PSMD7	607720	607883	629949	594151	537844	556682	549256	552188	539375	593579	664500	640709	615184	562892	546940	632929
Q9UFF9	CNOT8	2154.87	2418.66	1772.7	1613.15	1322.86	1532.46	1517.27	1128.26	893.463	1287.44	1266.98	1540.04	2115.41	1489.49	1179.66	1364.82
Q16513	PKN2	155627	149976	143311	131464	132663	138549	139093	140674	133474	157041	170029	150938	149638	134225	137747	159336
O95707	POP4	1546.42	1517.04	1945.76	958.071	947.294	1635.67	1685.79	2024.79	2029.29	2180.64	1955.6	2503.11	1669.74	1180.34	1913.29	2213.12
Q8IWC1	MAP7D3	87804.6	88613.4	87615	52737.7	57175.9	49282.9	48793.5	48191.3	46814.4	57083.8	56978	52218.5	88011	53065.5	47933	55426.8
Q9BSV6	TSEN34	7509.38	5423.15	4494.36	5414.03	5879.96	5060.65	3562.58	4909.55	3543.51	6496.11	3048.4	4349.01	5808.96	5451.55	4005.22	4631.17
Q9NX46	ADPRS	213877	218200	202323	247854	231574	222692	206409	205405	201885	232430	241086	236051	211467	234040	204566	236522
Q71RC2	LARP4	165718	173221	165909	137782	133064	131375	114612	127074	121949	135792	145005	139588	168283	134074	121212	140128
Q86SQ7	SDCCAG8	3571.43	4132.95	4790.26	3054.54	2442.54	1034.47	3316.51	4757.13	3488.02	4493.9	5719.18	3152.41	4164.88	2177.18	3853.89	4455.17
Q53H96	PYCR3	164913	149631	158275	120225	117411	123261	130703	131690	135172	153720	148279	157525	157606	120299	132522	153175
O43752	STX6	22191.4	22682.7	23985.1	17517.1	23288.3	21311.5	20000.6	20752.6	23557.1	25519.1	25170.8	23623	22953	20705.6	21436.8	24771
P54709	ATP1B3	703883	687541	711468	749442	763651	780622	695459	646548	679492	788335	752085	795132	700964	764572	673833	778517
Q9BWU0	SLC4A1AP	128838	134958	126839	125611	117781	91436.6	101492	107149	94238.4	111202	126270	112445	130212	111610	100960	116639
Q7Z460	CLASP1	270398	270218	286747	236796	226700	235996	207800	219063	207555	243810	239364	249737	275788	233164	211473	244304
Q12929	EPS8	205949	205503	192358	202786	192786	200333	158515	158693	154215	174685	186457	183454	201270	198635	157141	181532
P51148	RAB5C	428355	437890	426342	427954	440096	495266	418954	463331	463873	510488	502268	542292	430863	454439	448719	518349
P52294	KPNA1	71569.2	71906.7	65882.9	55796.1	63180.4	59655.2	60297.1	54825.9	59220.3	67517.9	67174.6	66652.3	69786.3	59543.9	58114.5	67114.9
Q8TBB5	KLHDC4	23570.5	26239.1	24676.4	16390.4	15118.7	14815.9	19416	18717.1	20402.3	19484	23215.2	24884.3	24828.7	15441.7	19511.8	22527.8
Q96G28	CFAP36	51796	44406.6	51931.2	39905.4	45502.5	39220.1	40436.4	41816.9	43780.4	46540.6	46007.3	52942.4	49377.9	41542.6	42011.2	48496.7
Q567U6	CCDC93	104677	105152	109559	117837	126773	119439	109223	115362	106737	128079	130771	123589	106462	121350	110441	127480
Q8WTS6	SETD7	140226	139417	135362	138572	125357	123201	144365	141951	147806	166950	174699	159134	138335	129043	144707	166928
P41440	SLC19A1	3340.18	2720.86	2776.94	1838.87	3088.96	2880.07	2204.41	2072.86	1652.14	2696.93	1719.87	2421.66	2945.99	2602.63	1976.47	2279.49
Q14152	EIF3A	5.83154e+06	5.72827e+06	5.79405e+06	5.23561e+06	5.11105e+06	5.01396e+06	4.97795e+06	4.88444e+06	4.82056e+06	5.53636e+06	5.6259e+06	5.7666e+06	5.78462e+06	5.12021e+06	4.89432e+06	5.64295e+06
Q99704	DOK1	332000	319948	321122	307976	304892	292889	267361	274378	272760	312274	304570	322059	324357	301919	271500	312968
P20226	TBP	2724.28	2668.5	3650.34	2010.26	2957	3717.74	3561.95	3245.38	1573.41	2670.34	3458.2	3531.96	3014.37	2895	2793.58	3220.17
Q53H82	LACTB2	159447	160341	165493	119559	112869	119353	143265	138868	139627	158838	162581	164572	161760	117260	140587	161997
Q9UKK3	PARP4	1.09226e+06	1.10061e+06	1.1018e+06	1.0341e+06	1.02683e+06	1.01004e+06	1.06096e+06	1.07215e+06	1.09323e+06	1.22079e+06	1.26068e+06	1.23612e+06	1.09822e+06	1.02366e+06	1.07545e+06	1.2392e+06
P30086	PEBP1	1.45644e+06	1.48691e+06	1.57442e+06	1.61648e+06	1.53235e+06	1.52143e+06	1.64926e+06	1.61685e+06	1.51358e+06	1.73991e+06	1.8828e+06	1.88228e+06	1.50593e+06	1.55676e+06	1.59323e+06	1.835e+06
Q9UJ41	RABGEF1	45721	48253.4	42235.6	57389.1	53914.5	53802.6	48011.8	51078.9	45212.8	56453.3	54179.6	55565.9	45403.4	55035.4	48101.1	55399.6
O43760	SYNGR2	108069	104953	102277	96340	100235	111111	125808	122175	115448	129119	145106	144312	105100	102562	121144	139512
P15880	RPS2	5.95683e+06	5.53889e+06	5.65308e+06	4.11025e+06	4.13658e+06	4.08609e+06	4.4734e+06	4.18012e+06	4.19237e+06	4.81988e+06	5.06656e+06	4.90703e+06	5.71627e+06	4.11097e+06	4.28196e+06	4.93116e+06
Q8NHU3	SGMS2	2553.94	1905.61	5045.17	4226.82	5622.81	2979.34	3654.58	3783.2	3330.14	4350.15	3899.05	4145.39	3168.24	4276.32	3589.31	4131.53
Q96T83	SLC9A7	30887.5	32374.8	33896.8	42794.4	44297.6	37291.1	49352.9	50885.8	45846.6	55999.4	52333.2	59805.6	32386.4	41461	48695.1	56046
Q15904	ATP6AP1	67353.8	70133.9	72220.9	75898.7	84336	74654.1	74794.2	64382.1	62664.3	75392	78265.7	78650.2	69902.9	78296.3	67280.2	77435.9
O75534	CSDE1	1.69994e+06	1.65556e+06	1.63579e+06	1.42236e+06	1.40409e+06	1.3966e+06	1.20756e+06	1.22324e+06	1.19597e+06	1.39092e+06	1.38535e+06	1.39767e+06	1.66376e+06	1.40768e+06	1.20893e+06	1.39131e+06
Q5TZA2	CROCC	94931.8	87579.1	85052.3	89258.2	84936.5	79597	76289.3	76999.2	71792.5	85952.1	83700.4	89330.5	89187.7	84597.2	75027	86327.7
O60573	EIF4E2	63989	67036.4	65079	63640.2	56305.1	60340.9	44917	43875.7	51682.2	57083.8	52108.1	52434.3	65368.1	60095.4	46825	53875.4
Q86XL3	ANKLE2	305307	294694	279586	292208	304761	306553	225736	233220	229873	262379	268046	262095	293196	301174	229609	264173
P51946	CCNH	3816.97	2780.03	4234.6	3242.86	4360.7	2749.68	2450.56	2778.84	1678.43	2937.68	3266.46	1743.13	3610.53	3451.08	2302.61	2649.09
P61254	RPL26	928344	792182	727783	609110	614550	557229	574098	596098	599216	663377	678801	693153	816103	593630	589804	678444
Q07020	RPL18	623217	581432	583593	486096	431920	484672	458300	480090	467071	518348	571018	527241	596080	467563	468487	538869
Q96AQ6	PBXIP1	88213	86929.2	88707.1	338884	326188	317446	117975	114807	106865	136223	133854	120419	87949.8	327506	113216	130166
P61160	ACTR2	2.05817e+06	1.95117e+06	2.06106e+06	2.29164e+06	2.27747e+06	2.16518e+06	2.05466e+06	2.2789e+06	2.18376e+06	2.44241e+06	2.45497e+06	2.59503e+06	2.02347e+06	2.24477e+06	2.17244e+06	2.49747e+06
Q9H4A3	WNK1	239681	243151	237497	226547	224583	213680	219459	205695	216742	235435	242054	260422	240110	221603	213965	245970
Q9UHY8	FEZ2	24667.3	30952.9	28335.8	33290.8	35091	28080.8	31842.8	30113.2	30020.8	34683.7	33419.6	37631.6	27985.3	32154.2	30659	35245
O60524	NEMF	326919	323057	333226	316988	308203	293719	289760	294867	289380	324012	345426	335055	327734	306303	291335	334831
P62851	RPS25	3.09188e+06	2.82861e+06	2.91904e+06	2.2787e+06	2.31635e+06	2.23555e+06	2.15578e+06	2.38068e+06	2.20721e+06	2.51345e+06	2.66605e+06	2.56835e+06	2.94651e+06	2.27687e+06	2.24789e+06	2.58262e+06
Q99666	RGPD5- RGPD6	7915.89	7537.78	7800.61	7827.2	8753.88	7511.15	7813.32	6222.06	6620.84	6806.32	9263.9	7661.65	7751.43	8030.74	6885.41	7910.63
O14715	RGPD8	7915.89	7537.78	7800.61	7827.2	8753.88	7511.15	7813.32	6222.06	6620.84	6806.32	9263.9	7661.65	7751.43	8030.74	6885.41	7910.63
Q14642	INPP5A	24487.1	25910.9	21922.3	21741.2	22042.5	20029.9	23935.2	22416.1	23179.8	27883.6	26501.9	25498.4	24106.7	21271.2	23177	26627.9
Q9H469	FBXL15	4882.04	2507.63	2353.58	1821.65	2870.3	909.29	2081.69	2885.34	1624.21	1246.11	3605.6	2720.78	3247.75	1867.08	2197.08	2524.16
P49356	FNTB	146557	138100	154289	194345	195165	185823	158484	150421	160709	181063	173720	184666	146315	191778	156538	179817
P35612	ADD2	27748.6	29447.8	29094.6	22275.1	22735.5	21634.7	21392	22057.2	22252.6	20547.5	29868.5	25054.1	28763.7	22215.1	21900.6	25156.7
P04920	SLC4A2	28629.1	22910.5	25560.3	31104	26821.4	30511.6	21542.8	22488.2	23208.9	25729.3	27414.4	24086.4	25700	29479	22413.3	25743.4
Q5TC82	RC3H1	5283.75	4410.43	4631.5	6628.18	5117.21	6806.44	4541.59	4162.3	5690.75	6707.75	5426.18	4398.67	4775.22	6183.94	4798.21	5510.87
Q7L7V1	DHX32	5095.27	4252.26	6745.36	6024.58	6184.61	6123.96	5282.16	5479.2	5788.45	6385.66	5176.49	7435.17	5364.3	6111.05	5516.6	6332.44
P35241	RDX	979567	919345	968872	1.07645e+06	1.12738e+06	1.08477e+06	921973	894454	892788	1.05338e+06	1.01984e+06	1.0366e+06	955928	1.0962e+06	903072	1.03661e+06
Q8IW41	MAPKAPK5	52860.3	46087.6	46853.2	42373.8	43799.4	37940.1	33953.1	40777.6	39893.7	43949.1	44633.4	42942.4	48600.4	41371.1	38208.1	43841.7
O75044	SRGAP2	37327.6	32821.8	36018.1	34689.6	35371.2	37186.8	39334.9	36175.2	39684.8	42549.4	42302	47249.8	35389.2	35749.2	38398.3	44033.7
P0DMP2	SRGAP2B	37327.6	32821.8	36018.1	34689.6	35371.2	37186.8	39334.9	36175.2	39684.8	42549.4	42302	47249.8	35389.2	35749.2	38398.3	44033.7
P0DJJ0	SRGAP2C	37327.6	32821.8	36018.1	34689.6	35371.2	37186.8	39334.9	36175.2	39684.8	42549.4	42302	47249.8	35389.2	35749.2	38398.3	44033.7
Q92572	AP3S1	221950	231793	232352	275193	293628	266255	272302	272381	283887	314712	321009	314399	228698	278359	276190	316707
Q14004	CDK13	6697.42	6985.86	6645.49	7499.66	5751.15	7131.86	5293.24	6475.68	4954.07	5313.58	6790.82	7071.58	6776.26	6794.22	5574.33	6391.99
O00487	PSMD14	867895	852039	869698	775202	809792	747139	780044	739193	791750	909846	872550	867466	863211	777378	770329	883287
Q02878	RPL6	5.96884e+06	5.58413e+06	5.48261e+06	4.51972e+06	4.37078e+06	4.18211e+06	4.43679e+06	4.62245e+06	4.09929e+06	4.84195e+06	5.32243e+06	4.9221e+06	5.67853e+06	4.35754e+06	4.38618e+06	5.02883e+06
Q5THK1	PRR14L	1756.16	2021.56	1260.96	1446.53	1836.16	1118.63	1700.56	860.556	772.787	1120.24	1241.18	1460.62	1679.56	1467.11	1111.3	1274.01
P49023	PXN	870406	850570	848012	762308	781998	736546	969192	991508	1.00569e+06	1.13756e+06	1.12265e+06	1.14023e+06	856329	760284	988797	1.13348e+06
Q9NT62	ATG3	306725	286575	303884	257636	275674	269624	253486	253625	239422	275021	287253	293398	299061	267645	248844	285224
Q9ULF5	SLC39A10	67321.4	72109.7	58112.7	49444.2	45533.3	49645.4	48133.5	47106.4	44271.4	55953.1	49039.7	54907.1	65847.9	48207.6	46503.8	53300
Q9H3P7	ACBD3	491543	485471	467564	707743	715370	696975	518497	514320	534863	627659	603075	565910	481526	706696	522560	598881
Q5SWX8	ODR4	51077.6	48320.4	56363	55662.9	52217.6	57859.7	60739.5	58880.5	53222	61921	70473.7	65674.4	51920.3	55246.7	57614	66023
Q96M27	PRRC1	462052	473908	446137	682174	702351	758392	510232	512380	551163	585551	584880	632985	460699	714305	524592	601139
O14730	RIOK3	122063	121495	116795	99680.1	104477	104972	100093	97062.2	98231.6	110593	110515	117377	120118	103043	98462.3	112828
P39656	DDOST	1.00079e+06	940452	970977	1.35555e+06	1.37837e+06	1.42242e+06	1.0421e+06	961671	961497	1.15227e+06	1.11999e+06	1.12548e+06	970741	1.38545e+06	988423	1.13258e+06
P30101	PDIA3	7.62566e+06	7.25329e+06	7.09238e+06	1.47251e+07	1.51249e+07	1.59095e+07	7.99017e+06	7.91764e+06	7.78463e+06	9.24212e+06	8.89124e+06	9.01425e+06	7.32378e+06	1.52531e+07	7.89748e+06	9.0492e+06
Q9NUU7	DDX19A	1.28021e+06	1.27001e+06	1.20995e+06	995469	1.01374e+06	1.00705e+06	964321	938216	960573	1.06421e+06	1.08208e+06	1.13432e+06	1.25339e+06	1.00542e+06	954370	1.09354e+06
Q9NVW2	RLIM	1137.8	1283.49	1459.12	1284.74	918.657	963.248	1067.71	1678.43	1078.66	1219.76	1547.96	1614.29	1293.47	1055.55	1274.94	1460.67
Q9NYM9	BET1L	65890.7	62466.1	55523	82746.4	76579.9	82939.3	48644.2	54832.6	56504.6	57073.3	61984	64183.2	61293.3	80755.2	53327.1	61080.2
Q9Y5B8	NME7	33902.8	30481.1	34213.2	22573.9	25966	26303.2	25850.6	25215	23744	27778.5	29688.5	28211.3	32865.7	24947.7	24936.5	28559.4
Q8IVQ6	ZDHHC21	13777.6	16430.3	20686	13651.7	12327	10921.3	15252	14836.6	13311.2	15588.5	16773.4	17324	16964.6	12300	14466.6	16562
Q9H0F6	SHARPIN	44823.7	48429.4	47785.5	43442.5	43256.7	33423.8	41454.6	43557.4	38962.2	43442.6	46767.9	51705.3	47012.9	40041	41324.8	47305.3
Q6PD74	AAGAB	22708	22990.4	21156.7	19412.6	18782	20713	19346.9	18240.5	20184.2	21553.2	20173.8	24401.8	22285	19635.9	19257.2	22042.9
P56377	AP1S2	3310.51	3334.97	2093.15	4813.48	2848.28	4530.1	2275.2	1629.78	1505.55	2041.19	2300.03	1850.88	2912.88	4063.96	1803.51	2064.03
P40925	MDH1	1.4186e+06	1.39007e+06	1.26332e+06	1.45347e+06	1.44959e+06	1.49519e+06	1.49739e+06	1.42133e+06	1.41255e+06	1.64428e+06	1.64718e+06	1.66487e+06	1.35733e+06	1.46608e+06	1.44376e+06	1.65211e+06
P48556	PSMD8	553902	528712	566186	483575	477021	492701	477470	470649	487875	531641	533335	578000	549600	484432	478665	547659
O14727	APAF1	14944	14624.1	16440.1	15521.6	17358.4	17103.1	15756.4	16085.6	17769.1	20259.6	18377.9	18118.1	15336	16661	16537	18918.5
P33176	KIF5B	3.16768e+06	3.05545e+06	3.05145e+06	3.18662e+06	3.18543e+06	3.09468e+06	2.92745e+06	2.85501e+06	2.88989e+06	3.30055e+06	3.29032e+06	3.3291e+06	3.09152e+06	3.15558e+06	2.89078e+06	3.30666e+06
Q96AE7	TTC17	4842.27	6672.97	6541.34	8602.56	9087.25	7019.6	5116.38	6713.96	6210.86	8949.66	5919.35	5762.38	6018.86	8236.47	6013.74	6877.13
A1L0T0	ILVBL	176974	165372	168938	171155	168279	171792	151939	151416	151344	169031	183723	167202	170428	170409	151566	173319
O14569	CYB561D2	20967.3	11170.2	12712	12264.2	10545.5	9443.77	8989.54	9945.75	9211.39	10458.6	11720.1	10005.6	14949.8	10751.2	9382.22	10728.1
P50395	GDI2	8.98948e+06	9.12111e+06	9.37593e+06	9.24337e+06	8.73925e+06	9.09321e+06	8.72398e+06	8.72739e+06	8.70264e+06	9.7541e+06	1.00514e+07	1.00943e+07	9.16217e+06	9.02528e+06	8.71801e+06	9.96661e+06
P61009	SPCS3	134773	146392	127661	174933	162105	175417	127356	122664	133218	145408	147818	144848	136275	170818	127746	146024
O95999	BCL10	23522.4	22311.3	24811.5	25341.1	26716.7	27206.1	26073.7	25812.5	25282.3	30679.9	29889.9	27629.1	23548.4	26421.3	25722.9	29399.6
Q96GQ5	C16orf58	54561.3	55353.3	58286.1	66971.7	62620.7	66507.4	56588	54654.4	50975.3	65086.2	59596.3	60703.1	56066.9	65366.6	54072.6	61795.2
O75688	PPM1B	29414.8	26714.1	25431.9	34071.1	30456.9	29268.4	23973.7	24820.4	23694.9	27579.9	28906.5	26347.4	27186.9	31265.5	24163	27611.2
Q96N67	DOCK7	556233	547617	538926	523114	498725	513033	543756	541397	572685	628415	626490	639368	547592	511624	552613	631425
Q8WU79	SMAP2	62840.6	54966.8	54227.1	41354.6	43352.9	41517.5	42526.3	40686.4	41885.4	46082.4	48641.4	48165.2	57344.8	42075	41699.3	47629.6
P08962	CD63	55874.3	50014.4	47171.8	56242.4	60274	63828.6	46984.1	45320.3	42858.1	52799.5	52580.7	49001.4	51020.2	60115	45054.2	51460.5
Q96S59	RANBP9	2310.56	7147.59	2595.21	3375.04	4590.67	3603.85	4277.93	3818.17	4413.28	4662.36	3416.45	6207.17	4017.79	3856.52	4169.79	4761.99
O00562	PITPNM1	29676.6	29662.7	37843.3	39561.8	40039.2	41997.2	37822.5	38460.2	36848.4	40465.5	43609.5	45107.6	32394.2	40532.7	37710.4	43060.9
P04179	SOD2	441317	510282	493764	977579	880624	1.0752e+06	1.06441e+06	969710	1.0064e+06	1.13115e+06	1.15367e+06	1.1863e+06	481788	977800	1.01351e+06	1.15704e+06
P62841	RPS15	504986	479123	490240	402574	406605	379085	387873	406615	394070	440847	459431	456272	491450	396088	396186	452184
Q9UJX6	ANAPC2	17376.6	17551	19689.6	17965.3	18436.3	18398.5	16121	18342.4	17247.5	17766.9	19066.6	22172.7	18205.7	18266.7	17237	19668.7
Q9BRQ8	AIFM2	62561.9	67331.1	70185.2	49626.9	45402.4	47054.7	47329	42576.9	49078.8	50025.2	58085.2	50441.4	66692.7	47361.3	46328.3	52850.6
Q8N3D4	EHBP1L1	139902	140723	139235	167881	155537	156470	119829	128018	123655	146921	137533	139307	139954	159963	123834	141254
Q9UNS2	COPS3	329634	304973	299369	280655	274027	288007	263684	279699	289351	319000	304975	325225	311325	280896	277578	316400
P47756	CAPZB	807903	856206	876544	937383	910034	920436	929987	888155	885399	1.00669e+06	1.0679e+06	1.00672e+06	846884	922618	901180	1.0271e+06
P40818	USP8	68628.4	65462.2	63831.4	52853.8	53766.7	50361.9	47094.1	53320.8	50077.9	57810	59884.4	53816.9	65974	52327.5	50164.3	57170.4
O00459	PIK3R2	34833.8	36750.7	40975.7	33715.2	34505.1	35137.3	35970.7	34197.6	39209.5	41258.9	40314.9	43073.9	37520.1	34452.5	36459.3	41549.2
P13804	ETFA	3.90899e+06	3.63016e+06	3.89907e+06	2.81502e+06	2.74981e+06	2.66623e+06	2.95574e+06	3.1722e+06	3.31536e+06	3.43978e+06	3.80735e+06	3.51051e+06	3.81274e+06	2.74369e+06	3.14776e+06	3.58588e+06
Q9Y4F1	FARP1	31530.2	35649.4	37478.5	64419.5	66019.1	70287.5	47649.6	54038.6	52856.8	59013.2	53316.6	63722.4	34886.1	66908.7	51515	58684.1
Q27J81	INF2	796154	747030	741024	721189	722515	748097	693000	682137	683038	800683	733902	809315	761403	730600	686059	781300
P48426	PIP4K2A	70964.9	76503.9	75775.6	94127.5	93775.1	91787.1	93069.4	91558.9	90458.3	103760	105592	103873	74414.8	93229.9	91695.5	104408
Q13616	CUL1	355894	338216	331402	315113	311098	316403	309920	304812	295007	348182	348408	339127	341837	314204	303246	345239
Q9H8S9	MOB1A	107088	104149	114802	127676	119513	129289	103951	112039	118304	132367	121567	126647	108680	125493	111431	126860
Q7L9L4	MOB1B	107088	104149	114802	127676	119513	129289	103951	112039	118304	132367	121567	126647	108680	125493	111431	126860
P11171	EPB41	48350.7	41347.9	43121.8	67548.4	67820.6	61133.6	44996.4	41235.1	43624.8	47804.7	53594.5	46404.7	44273.4	65500.9	43285.4	49268
P05388	RPLP0	5.86517e+06	5.69836e+06	5.72446e+06	4.91168e+06	4.81217e+06	4.64989e+06	4.6955e+06	4.54968e+06	4.48931e+06	4.97057e+06	5.31849e+06	5.34007e+06	5.76266e+06	4.79125e+06	4.57816e+06	5.20971e+06
Q8NHW5	RPLP0P6	5.86517e+06	5.69836e+06	5.72446e+06	4.91168e+06	4.81217e+06	4.64989e+06	4.6955e+06	4.54968e+06	4.48931e+06	4.97057e+06	5.31849e+06	5.34007e+06	5.76266e+06	4.79125e+06	4.57816e+06	5.20971e+06
P55060	CSE1L	1.90717e+06	1.78112e+06	1.82247e+06	1.13126e+06	1.13215e+06	1.0899e+06	1.41482e+06	1.33729e+06	1.37659e+06	1.54109e+06	1.60308e+06	1.55278e+06	1.83692e+06	1.11777e+06	1.37623e+06	1.56565e+06
P52888	THOP1	512217	487825	497075	396246	382476	391252	420949	423871	437328	473455	486065	498491	499039	389991	427383	486004
O95163	ELP1	218202	226006	225844	154997	163444	160283	186406	153247	174515	199590	186390	198671	223351	159575	171389	194884
Q9Y3A6	TMED5	90393.4	95502.8	92429.5	136440	121169	138369	105931	105500	102246	121921	115682	118900	92775.2	131993	104559	118834
P11498	PC	11493.2	8576.74	10835.5	11712.3	13503.5	12706.6	9169.45	9214.74	11075.1	9500.31	11119.3	12860.9	10301.8	12640.8	9819.77	11160.2
Q96K49	TMEM87B	105518	106157	119193	162286	157778	144405	137695	142721	140260	168968	158305	150797	110289	154823	140225	159357
A6ZKI3	RTL8C	48787.9	46283	46237.3	39754	37025	37597.2	39472.4	34399.9	32221.4	36421.8	43608.3	40504.1	47102.8	38125.4	35364.5	40178.1
Q08629	SPOCK1	33779	32321.9	24567.2	34670.6	35219.6	38250.5	40643.8	35003.2	37583.1	44569.1	36971.9	47071.1	30222.7	36046.9	37743.4	42870.7
Q9Y2R4	DDX52	10683.2	10711.7	11658.1	10355.3	9733.98	10490.3	10745.5	11892.6	9482.81	12038.7	11495.1	12945.2	11017.7	10193.2	10707	12159.6
Q13045	FLII	913604	880520	889177	798240	789620	766164	814102	798950	808305	917139	929158	903251	894434	784675	807119	916516
Q8NBZ7	UXS1	17924.4	17538.1	20378.6	18623.8	15271.9	13883.1	16237.3	14878	16154	14467.2	20698.1	18507.5	18613.7	15926.3	15756.4	17890.9
P11441	UBL4A	20377.5	19852.9	21813.1	17522.8	21832.4	15720.5	19644.7	18318.4	19627.1	22408.6	23890.3	19080.7	20681.1	18358.5	19196.7	21793.2
Q6PGP7	TTC37	504049	515011	503177	540366	553720	532904	565731	549768	530820	605601	650862	612253	507412	542330	548773	622905
P28715	ERCC5	2783.03	4840.13	4136.98	4329.02	4966.46	4061.72	5422.71	4378.7	3766.48	4296.66	5446.54	5657.06	3920.05	4452.4	4522.63	5133.42
Q92696	RABGGTA	178343	190733	191626	219705	205104	212295	188127	181236	189514	209153	214115	211016	186901	212368	186292	211428
Q5T7M9	DIPK1A	7142.98	11454.2	12912.4	17107.9	17816.5	19595.5	12488.9	14101.4	10309.9	14329.5	12461.6	15077.2	10503.2	18173.3	12300.1	13956.1
P35249	RFC4	255790	269862	274631	398273	337036	276507	253902	251304	272604	279235	320030	282993	266761	337272	259270	294086
Q8TBM8	DNAJB14	20990.1	20546	18621	24880.5	26600.4	25928.7	19412.9	15614.8	20847.8	18487.8	20733	24157.9	20052.4	25803.2	18625.2	21126.2
Q01973	ROR1	26074	20367.9	21091.4	30302.8	30460.7	33692.3	19966.8	22634.9	20717.1	24259.1	26042.8	21510.2	22511.1	31485.3	21106.3	23937.4
Q8NB90	SPATA5	57589.8	49299.6	50071.2	41477.4	41607.5	38444.6	36274.8	37724.2	40463.6	49011.1	38721.6	42079.4	52320.2	40509.8	38154.2	43270.7
P61201	COPS2	1.52287e+06	1.5016e+06	1.52646e+06	1.36631e+06	1.30554e+06	1.37617e+06	1.24339e+06	1.32461e+06	1.30298e+06	1.46122e+06	1.47008e+06	1.45869e+06	1.51698e+06	1.34934e+06	1.29033e+06	1.46333e+06
Q9NQP4	PFDN4	30178.8	37485.9	42251.4	41063.5	31676.4	38093.2	33001.7	32687.5	33683.7	37101.7	38136.5	37458	36638.7	36944.3	33124.3	37565.4
O95628	CNOT4	20057.9	19233.1	22000	20986.6	19869.9	20751.5	21086.4	19153.9	15925.2	19991.6	23856.5	19844.1	20430.4	20536	18721.8	21230.8
Q9Y6K9	IKBKG	173682	197276	189791	176560	179474	171108	182211	180366	181826	205317	207071	204774	186916	175714	181468	205721
O15126	SCAMP1	145476	149944	147658	237472	246133	240827	203659	205761	195952	232619	233840	219774	147692	241477	201791	228744
P16615	ATP2A2	2.13481e+06	2.00137e+06	2.03933e+06	1.88112e+06	1.90792e+06	1.98589e+06	2.07501e+06	1.86698e+06	2.04847e+06	2.27837e+06	2.19921e+06	2.31289e+06	2.0585e+06	1.92497e+06	1.99682e+06	2.26349e+06
Q9GZT9	EGLN1	37342.1	37685.7	37614.7	48954.1	61334.2	58017.8	48231.7	47340.1	48270.2	59228.7	52838.4	50962.3	37547.5	56102	47947.4	54343.1
Q9Y4C2	TCAF1	124514	88092	98364.4	90227.9	82064.8	90196.8	92000.9	87539.2	86024.6	87504.2	97213	116260	103657	87496.5	88521.6	100326
Q86WN1	FCHSD1	19346.8	19123	16227.2	25950.1	21934	21828.8	24895.2	22305.8	25069.8	25460.3	31542.8	24898.4	18232.3	23237.7	24090.3	27300.5
Q5VZK9	CARMIL1	39435.9	39061.2	41426.1	57146.4	54371.1	57876.8	42191.6	40432	39991.8	46816.9	48272.3	43804.2	39974.4	56464.8	40871.8	46297.8
Q9HCP0	CSNK1G1	35794.8	35850.3	29579.9	33217.5	30470	28736.6	36972.4	30425.7	32417.5	38248.2	37402.9	37412	33741.7	30808	33271.9	37687.7
P78368	CSNK1G2	35794.8	35850.3	29579.9	33217.5	30470	28736.6	36972.4	30425.7	32417.5	38248.2	37402.9	37412	33741.7	30808	33271.9	37687.7
Q9Y6M4	CSNK1G3	35794.8	35850.3	29579.9	33217.5	30470	28736.6	36972.4	30425.7	32417.5	38248.2	37402.9	37412	33741.7	30808	33271.9	37687.7
P05198	EIF2S1	726215	684324	703845	628342	614935	602255	602296	624775	630359	704592	699313	699779	704795	615177	619143	701228
Q96PE2	ARHGEF17	8705.14	9365.87	8862.04	10515.2	11058.2	11332.5	9799.55	11297.5	8794.3	11922	9724.22	12201.5	8977.68	10968.6	9963.8	11282.6
Q13618	CUL3	605594	600585	615289	661067	629671	673616	514412	532421	530557	607093	586208	592682	607156	654785	525797	595328
Q9Y262	EIF3L	1.77442e+06	1.85497e+06	1.85636e+06	1.58584e+06	1.67694e+06	1.68654e+06	1.66364e+06	1.48888e+06	1.54954e+06	1.7025e+06	1.78502e+06	1.83594e+06	1.82858e+06	1.64977e+06	1.56735e+06	1.77449e+06
Q9UGF5	OR14J1	20041.1	17119.2	19260.6	14745	15844	15626.5	21813.9	16504.1	17920.4	16945.1	21610.6	25110.3	18806.9	15405.2	18746.1	21222
Q9BQA1	WDR77	341947	346831	352863	257846	249089	248231	286955	291270	297743	320881	333307	337378	347214	251722	291989	330522
O14561	NDUFAB1	43384.5	48498.5	42364	43539.5	46407.9	42852.2	61221.9	63825.2	51174.2	67529.4	64822.9	67113.1	44749	44266.5	58740.4	66488.5
Q96MX6	WDR92	43062.6	48021.3	43206.2	43517.6	37208.2	36245.4	44035.5	42222.2	42898.6	52305.6	46210.9	47640.5	44763.4	38990.4	43052.1	48719
Q6P1N0	CC2D1A	76488.4	69713.9	62359.8	73306.5	68798.4	73393.8	55408	62348.2	61444.3	62156.4	70805.6	69750.7	69520.7	71832.9	59733.5	67570.9
Q15008	PSMD6	1.20393e+06	1.1954e+06	1.22245e+06	1.1088e+06	1.09882e+06	1.09375e+06	1.05334e+06	1.02632e+06	1.07724e+06	1.17696e+06	1.19913e+06	1.19464e+06	1.20726e+06	1.10046e+06	1.0523e+06	1.19025e+06
Q9HD26	GOPC	529720	513434	519301	609205	620702	586394	528192	531948	544214	612621	604087	597903	520819	605434	534785	604870
P61764	STXBP1	330030	349660	338957	398169	401816	388362	414051	411182	408338	466267	452478	476290	339549	396116	411190	465012
Q9UL25	RAB21	382526	352467	365834	344869	357092	357273	357963	343758	352639	402995	393776	395581	366942	353078	351453	397450
Q96GA3	LTV1	6638.44	7737.09	7371.62	5832.83	6840.42	5899.6	4279.5	5438.17	5421.53	4468.05	8897.99	3753.46	7249.05	6190.95	5046.4	5706.5
Q8TEY7	USP33	11516.3	14060.5	12695.1	15948.8	15120.3	11913.9	11288.4	10773.7	10660.2	9065.05	13578.9	14354.6	12757.3	14327.7	10907.4	12332.9
Q12982	BNIP2	9636.98	9418.77	9338.43	10425.7	10313.7	10874.2	11228.7	10404.9	8441.16	11668.8	9082.18	13247.7	9464.73	10537.9	10024.9	11332.9
O95490	ADGRL2	2333.14	1794.19	2396.48	4651.14	4669.35	3280.57	4082.22	2820.03	3478.78	3614.75	3853.71	4266.8	2174.6	4200.35	3460.34	3911.75
Q86X52	CHSY1	25834.9	22968.8	22183.5	37993.6	36390.6	40927.6	25117.6	23732.2	23664.4	27200.5	26540.2	28231.7	23662.4	38437.2	24171.4	27324.1
Q70JA7	CHSY3	25834.9	22968.8	22183.5	37993.6	36390.6	40927.6	25117.6	23732.2	23664.4	27200.5	26540.2	28231.7	23662.4	38437.2	24171.4	27324.1
P30622	CLIP1	1.00931e+06	1.00185e+06	1.01846e+06	993946	1.00689e+06	980972	913960	942443	963131	1.10088e+06	1.02108e+06	1.06498e+06	1.00987e+06	993936	939844	1.06231e+06
P43686	PSMC4	1.04774e+06	1.03571e+06	1.0712e+06	955597	990875	906670	942322	983800	978266	1.07009e+06	1.10791e+06	1.10425e+06	1.05155e+06	951047	968129	1.09408e+06
O60476	MAN1A2	51098	56536.6	54830.6	64814.4	63738.6	66911	53537.3	49187.5	54715.5	57116.4	63790	57007.2	54155.1	65154.7	52480.1	59304.5
P28066	PSMA5	1.71148e+06	1.71515e+06	1.73048e+06	1.55092e+06	1.53435e+06	1.56128e+06	1.61634e+06	1.45224e+06	1.56105e+06	1.69914e+06	1.77534e+06	1.75666e+06	1.71904e+06	1.54885e+06	1.54321e+06	1.74371e+06
Q5JSZ5	PRRC2B	126880	114704	115602	88583.5	88801.5	78930.9	87789.8	92760.7	86237.7	97528.4	100899	103012	119062	85438.6	88929.4	100480
Q9BTY2	FUCA2	131085	116733	122729	259045	265696	264631	139361	144752	139016	153058	165990	158865	123516	263124	141043	159304
P07311	ACYP1	43479.4	54245.6	53020	41073.9	44028.1	47471.1	42577.3	38084.8	39112.9	45589.5	49211.9	40467	50248.3	44191	39925	45089.5
P36405	ARL3	1.35325e+06	1.28588e+06	1.35554e+06	1.41379e+06	1.35296e+06	1.40498e+06	1.15854e+06	1.13091e+06	1.14105e+06	1.28457e+06	1.34709e+06	1.24256e+06	1.33156e+06	1.39058e+06	1.1435e+06	1.29141e+06
O43324	EEF1E1	432176	431617	466291	397778	394364	384172	404293	376662	372527	385530	481587	435450	443361	392105	384494	434189
P23634	ATP2B4	799794	797256	795869	907760	863763	910432	855035	796630	834311	915983	943291	945354	797640	893985	828659	934876
Q9UN37	VPS4A	115391	122013	122324	120435	115718	108289	105711	103800	105785	120429	115480	119784	119909	114814	105099	118564
Q96RN5	MED15	57593.4	56629.5	68771	53990.9	50281.3	46286.9	46473.4	48693.6	50868	51657.2	63891.2	49171.2	60997.9	50186.4	48678.3	54906.5
Q13637	RAB32	195774	207393	224966	199237	204619	195416	219097	212690	220032	250042	241761	243379	209377	199757	217273	245061
Q9H3F6	KCTD10	97303.2	100508	91938.6	109301	110120	109221	96620.6	95048.2	88738.8	104467	102066	109606	96583.3	109547	93469.2	105380
Q9NXR1	NDE1	25473.3	17561.8	21697.1	25857.8	27540.5	24205	18451.3	19768	20130.9	21639.3	22292.5	21851	21577.4	25867.8	19450.1	21927.6
P16298	PPP3CB	13676.7	12922.5	14381.8	16734.8	11600.2	14379.8	12871.5	10612.9	10574.2	10226.4	15814.7	12352	13660.3	14238.3	11352.9	12797.7
A7E2V4	ZSWIM8	46244.8	46738.7	52082.1	46544.7	43745.5	42069	37688.2	40425.3	42034.6	44912.8	44935	45564.7	48355.2	44119.7	40049.4	45137.5
Q7Z7E8	UBE2Q1	255874	252695	251054	242924	248989	236261	213048	211123	213942	237684	239297	242179	253208	242725	212704	239720
Q5UCC4	EMC10	53239.9	55489.3	58825.5	57946.7	53665.8	59030.2	51971.5	58662.5	48216.2	59169.8	57180.5	62624.5	55851.6	56880.9	52950.1	59658.3
P48553	TRAPPC10	10130.2	9337.8	12775.1	12483.1	14916.2	12956.2	8593.56	9880.27	9388.31	9746.74	11789.9	9855.3	10747.7	13451.9	9287.38	10464
Q5T013	HYI	83006.6	83248.6	73030.5	95845.2	100689	98234	92841.6	86818.1	91886.5	104110	108000	93837.1	79761.9	98256	90515.4	101982
Q16881	TXNRD1	5.99719e+06	6.08153e+06	6.0109e+06	4.20227e+06	4.20471e+06	4.30711e+06	6.40251e+06	6.19811e+06	6.35617e+06	6.87484e+06	7.33328e+06	7.1455e+06	6.02988e+06	4.23803e+06	6.31893e+06	7.11787e+06
Q9NRP0	OSTC	183701	174452	193304	267571	242876	257885	204775	191456	207711	230906	226402	222851	183819	256111	201314	226720
Q5JPI3	C3orf38	73679.8	65225.8	74906.3	89947.2	92635.6	94754.1	61803.3	60982.4	61736.3	66069.8	68787	72925.7	71270.6	92445.6	61507.3	69260.8
Q5VYK3	ECPAS	2.02381e+06	1.98291e+06	1.99654e+06	1.44729e+06	1.43865e+06	1.41344e+06	1.68414e+06	1.65746e+06	1.70351e+06	1.83533e+06	1.92623e+06	1.91918e+06	2.00109e+06	1.43313e+06	1.6817e+06	1.89358e+06
O43353	RIPK2	8588.61	8805.63	11035.4	6703.36	5826.53	6994.29	7891.97	8009.89	6554.05	7961.75	7926.38	9395.58	9476.54	6508.06	7485.3	8427.9
Q8NBN3	TMEM87A	68814.6	75132.8	74283.7	121767	115949	109589	77544	69899.5	72922.3	80457.1	81058.5	86516.8	72743.7	115768	73455.3	82677.5
O14656	TOR1A	144851	143736	149099	144634	141510	134769	155019	144992	137361	151156	175655	165351	145895	140304	145791	164054
Q9P000	COMMD9	11209.7	11018	11579.3	9890.93	9604.63	11534.3	10570.3	10143	11182.4	12753.3	10202.2	12933.7	11269	10343.3	10631.9	11963
Q9Y6I9	TEX264	42292.6	37087.5	40798.9	25270.7	20935.4	22857.4	31064.3	28808.7	29632.9	33059.1	33806.7	33845.1	40059.7	23021.2	29835.3	33570.3
Q96AX1	VPS33A	82115.3	76780.3	75544.7	81679.7	79508.7	71062.1	77026.2	73630	75871	87948.7	80261.8	86671.3	78146.8	77416.8	75509.1	84960.6
Q7Z478	DHX29	388064	376004	345049	300753	316849	312093	328776	336862	346564	391751	372802	373942	369706	309899	337401	379498
Q9Y376	CAB39	662150	660733	687034	577574	550948	589866	609312	593297	599252	651555	690537	684447	669973	572796	600620	675513
Q99613	EIF3C	3.44097e+06	3.35419e+06	3.47289e+06	3.09594e+06	3.01328e+06	2.97387e+06	2.92973e+06	2.94262e+06	3.01196e+06	3.41341e+06	3.30483e+06	3.27344e+06	3.42269e+06	3.02769e+06	2.96144e+06	3.33056e+06
B5ME19	EIF3CL	3.44097e+06	3.35419e+06	3.47289e+06	3.09594e+06	3.01328e+06	2.97387e+06	2.92973e+06	2.94262e+06	3.01196e+06	3.41341e+06	3.30483e+06	3.27344e+06	3.42269e+06	3.02769e+06	2.96144e+06	3.33056e+06
P48739	PITPNB	387596	399206	386945	356108	355321	367405	349407	336970	337284	366477	395104	389568	391249	359611	341221	383716
Q9H488	POFUT1	229482	233553	232509	267276	259537	266991	235636	241549	243636	274107	251449	285011	231848	264601	240273	270189
Q9H6V9	LDAH	25236.7	32328.4	30925.4	27984.7	25542.6	29645.5	28970.5	26394.4	27293.8	29857.1	35238	27852.5	29496.8	27724.2	27552.9	30982.5
O60890	OPHN1	73057.6	68396.7	63852.8	66944.1	71943.5	70703	78809.7	69727.2	73234.9	80904.8	92784.2	75674.3	68435.7	69863.6	73923.9	83121.1
Q9UNW1	MINPP1	354488	358718	350645	357174	363675	388062	346862	364686	385892	412968	398175	422658	354617	369637	365813	411267
P22059	OSBP	456177	459203	422030	576527	560172	575236	485232	482435	469458	544147	532390	538935	445803	570645	479042	538490
Q96S15	WDR24	284886	282883	299098	506499	470800	447641	321988	341305	366366	385319	391964	380146	288956	474980	343220	385810
Q6UB99	ANKRD11	1600.36	1663.55	1480.2	1200.52	1147.55	984.811	1365.79	965.318	1575.83	1223.1	1505.29	1660.91	1581.37	1110.96	1302.31	1463.1
Q9H1H9	KIF13A	31973.5	34838.6	31083.1	28528	29188.1	31305.9	28035.5	30457.2	29192.4	36508	31352.6	30648.4	32631.7	29674	29228.4	32836.3
O14966	RAB29	39729	31784.2	37265.7	49145.4	50205.9	42656.4	37777.7	41103.3	38150.8	41932.5	43700.6	45830.2	36259.6	47335.9	39010.6	43821.1
P53816	PLAAT3	5856.76	4346.19	4629.47	3338.21	2443.7	2816.71	4376.76	2580.34	2262.2	4015.76	4900.59	1435.46	4944.14	2866.21	3073.1	3450.6
Q14997	PSME4	105527	116496	106296	85322.4	80047.6	84702.4	90319.6	90091.9	89165.1	98152.6	93713.6	110822	109440	83357.4	89858.9	100896
P29218	IMPA1	390058	357077	401684	496783	505023	503996	460225	458980	444540	491982	530848	508283	382940	501934	454581	510371
Q969H8	MYDGF	398600	399767	376530	711692	757707	794867	416927	383177	450245	477270	433664	492810	391632	754756	416783	467915
Q676U5	ATG16L1	144551	145776	150450	157633	153551	153229	145269	143318	149738	165994	162626	163474	146926	154804	146108	164031
P30038	ALDH4A1	166102	164962	155877	159783	163013	156709	176601	173064	187390	211749	194806	196373	162314	159835	179018	200976
Q9UBP0	SPAST	28143.8	27690.1	28845.8	29963	31868.9	29065.8	23146.4	23739.7	24626.5	29027.9	28026.5	23199.2	28226.6	30299.2	23837.5	26751.2
Q96QZ7	MAGI1	16515.3	19064.7	16504.2	26290.8	28650.7	29200.9	21138.2	24660.5	22113.3	26216.9	24014.1	25966.9	17361.4	28047.5	22637.3	25399.3
P62263	RPS14	2.93355e+06	2.91077e+06	3.13229e+06	2.53259e+06	2.42753e+06	2.50266e+06	2.38425e+06	2.60197e+06	2.53064e+06	2.65815e+06	3.06899e+06	2.70521e+06	2.9922e+06	2.48759e+06	2.50562e+06	2.81078e+06
O60443	GSDME	412715	404237	415274	383010	386072	369047	469519	499964	485111	573287	545611	512853	410742	379376	484865	543917
O95487	SEC24B	265713	261527	276793	299944	308680	299020	291048	275978	271446	302123	328458	309816	268011	302548	279491	313465
Q07866	KLC1	1.67111e+06	1.61107e+06	1.52612e+06	1.52627e+06	1.59364e+06	1.58291e+06	1.48521e+06	1.47777e+06	1.51259e+06	1.65942e+06	1.62569e+06	1.73253e+06	1.60277e+06	1.56761e+06	1.49186e+06	1.67255e+06
P28070	PSMB4	847761	794082	784227	777591	710358	684338	727499	730814	675023	797341	782466	810439	808690	724095	711112	796749
O60353	FZD6	11474.3	11427.2	11873.2	9923.29	10282.9	11579.6	12146.3	12502.6	9400.39	11497.5	15343.3	11308.6	11591.6	10595.3	11349.8	12716.5
Q96RK0	CIC	1319.5	1870.19	1650.55	2481.49	1488.93	2341.75	1566.22	1625.14	1225.67	1823.88	1526	1598.36	1613.41	2104.06	1472.34	1649.41
O75976	CPD	284117	270337	302791	402565	395126	395809	330198	349353	338251	365710	389601	384882	285748	397833	339267	380065
P62266	RPS23	2.39993e+06	2.23447e+06	2.26452e+06	1.87313e+06	1.84116e+06	1.71544e+06	1.74841e+06	1.80292e+06	1.63288e+06	1.8533e+06	2.04956e+06	1.90347e+06	2.29964e+06	1.80991e+06	1.72807e+06	1.93544e+06
O00231	PSMD11	2.82279e+06	2.67908e+06	2.74406e+06	2.50376e+06	2.2737e+06	2.29352e+06	2.31299e+06	2.45411e+06	2.46037e+06	2.63976e+06	2.74268e+06	2.71108e+06	2.74864e+06	2.35699e+06	2.40916e+06	2.69784e+06
Q9UJX2	CDC23	29367.9	35591.1	35809.8	27709.6	25690.4	31274.3	28746.6	29093.8	30003.1	30985.7	31719.5	35654.1	33589.6	28224.8	29281.1	32786.4
Q9Y223	GNE	131205	130369	137254	120739	115702	115446	120685	113373	110368	130654	132976	121805	132943	117296	114809	128478
P07437	TUBB	1.76325e+07	1.66128e+07	1.7897e+07	1.46042e+07	1.43527e+07	1.34701e+07	1.54304e+07	1.55071e+07	1.5246e+07	1.69851e+07	1.78682e+07	1.68287e+07	1.73808e+07	1.41423e+07	1.53945e+07	1.72273e+07
P29144	TPP2	537649	543773	534715	452495	453485	425983	485633	476294	463305	528478	551507	514577	538712	443988	475077	531521
Q8ND83	SLAIN1	36513.2	34636.7	41231.3	37003	37656.3	33878.7	37282.8	32977.6	31966.3	35193.4	37157.6	42009.2	37460.4	36179.3	34075.6	38120
O75832	PSMD10	229686	237818	240515	236358	245155	238689	231660	223440	229752	242707	267663	255763	236006	240068	228284	255378
P68363	TUBA1B	2.91637e+07	2.84362e+07	2.90316e+07	2.37938e+07	2.31143e+07	2.34397e+07	2.58946e+07	2.56244e+07	2.53285e+07	2.78846e+07	2.96626e+07	2.84155e+07	2.88772e+07	2.34493e+07	2.56158e+07	2.86542e+07
Q9GZQ3	COMMD5	12660.4	8092.84	14254.6	10962.4	9512.24	11292.3	9984.97	10729.8	11789.9	12696.5	11515.3	12141.5	11669.3	10589	10834.9	12117.8
Q13464	ROCK1	232077	229569	222725	210266	220310	215407	227449	239013	236573	263682	263252	259325	228124	215327	234345	262086
P35240	NF2	243465	253019	242970	222180	221811	216099	268484	268676	281060	303237	307675	303994	246485	220030	272740	304969
Q9Y385	UBE2J1	48444.4	50599.5	56321.3	61350.6	73158.4	69791.6	61974.5	65545	65963.3	76579.4	69923.5	69840	51788.4	68100.2	64494.3	72114.3
P41240	CSK	439792	420022	427142	397474	392816	400871	418891	417464	426059	453268	482037	476252	428985	397054	420805	470519
Q6UW02	CYP20A1	32950.1	32486	36127.4	23579.7	25143.7	25087.3	32274.2	28678.6	29395.6	34656.4	35980.6	30382.8	33854.5	24603.6	30116.1	33673.3
Q15011	HERPUD1	1179.63	1727.45	1719.77	1245.55	1141.32	961.223	974.702	1403.18	923.328	1296.94	1206	1186.32	1542.28	1116.03	1100.4	1229.75
P62910	RPL32	3.36217e+06	3.4166e+06	3.40669e+06	2.81207e+06	2.77037e+06	2.73848e+06	2.78022e+06	2.75224e+06	2.73634e+06	3.00263e+06	3.19355e+06	3.04441e+06	3.39515e+06	2.77364e+06	2.75627e+06	3.0802e+06
P62191	PSMC1	1.63772e+06	1.54899e+06	1.56035e+06	1.32596e+06	1.29884e+06	1.23312e+06	1.33075e+06	1.32411e+06	1.28678e+06	1.3884e+06	1.482e+06	1.5335e+06	1.58235e+06	1.28597e+06	1.31388e+06	1.46797e+06
O75312	ZPR1	309428	318922	301778	251365	246033	250155	279829	283877	301189	327522	322202	316582	310043	249184	288298	322102
Q16666	IFI16	709217	687444	732388	721636	699094	690862	578294	568698	588054	617822	670958	649390	709683	703864	578348	646057
Q8TD16	BICD2	134196	132788	137366	112574	118905	126826	110189	115553	126632	130958	120059	142563	134783	119435	117458	131193
Q99460	PSMD1	2.46096e+06	2.44555e+06	2.50097e+06	2.20153e+06	2.27447e+06	2.25223e+06	2.21792e+06	2.25909e+06	2.42733e+06	2.57398e+06	2.47432e+06	2.66206e+06	2.46916e+06	2.24274e+06	2.30145e+06	2.57012e+06
P36021	SLC16A2	50422.9	47837.8	41531.9	23665.3	22752.4	22381.2	36293.6	32346.1	34942	37052.3	37539	41079.8	46597.5	22933	34527.2	38557.1
Q96A33	CCDC47	368748	359269	355486	365814	388189	368568	355441	330315	339963	377806	386305	381257	361168	374190	341906	381789
Q9BV86	NTMT1	113664	108722	120387	79430.1	87184.7	89666.7	90681	97203.1	94991.5	107261	101993	106544	114258	85427.1	94291.9	105266
Q9GZS3	WDR61	264572	273555	285317	260044	246679	263066	259975	258391	275091	312053	279827	293909	274481	256596	264486	295263
Q96K76	USP47	316564	316255	321201	329872	313377	329638	275995	284415	282047	327596	294904	317846	318007	324296	280819	313449
P61313	RPL15	2.13469e+06	2.16354e+06	2.04642e+06	1.64046e+06	1.52065e+06	1.73134e+06	1.65437e+06	1.72575e+06	1.79872e+06	1.89386e+06	1.93254e+06	1.95314e+06	2.11488e+06	1.63082e+06	1.72628e+06	1.92651e+06
P62888	RPL30	2.10934e+06	2.2159e+06	2.2849e+06	1.78035e+06	1.67117e+06	1.78547e+06	1.77057e+06	1.5217e+06	1.73058e+06	1.89828e+06	1.83205e+06	1.87462e+06	2.20338e+06	1.74566e+06	1.67428e+06	1.86832e+06
O95219	SNX4	61102.3	56265.6	52461.6	81180.1	73147.7	78907	62174.1	62845.5	61392.4	68581.3	70582.8	68835.3	56609.8	77744.9	62137.3	69333.2
Q9BXJ9	NAA15	1.71604e+06	1.67726e+06	1.66022e+06	1.11385e+06	1.11475e+06	1.14266e+06	1.23066e+06	1.19266e+06	1.25537e+06	1.36139e+06	1.34563e+06	1.39741e+06	1.68451e+06	1.12375e+06	1.22623e+06	1.36814e+06
Q9Y217	MTMR6	77920.4	80328.1	84384.6	102383	96169.5	100722	91647.4	93150.2	94323.6	104664	102764	103992	80877.7	99758.1	93040.4	103806
Q01628	IFITM3	7820.87	9762.86	7633.18	9392.58	7877.72	6947.35	7849.23	5752.87	5929.92	6589.95	7190.49	8010.04	8405.64	8072.55	6510.67	7263.5
P83111	LACTB	664433	697873	671249	555068	579489	569644	853935	802299	793811	917265	899397	916272	677852	568067	816681	910978
P41227	NAA10	653297	660225	668636	477903	456334	466545	473078	497967	482710	536759	543597	540480	660720	466927	484585	540278
Q5T5P2	KIAA1217	85008	94626.1	99787.6	79712.7	79347	83568.6	78880.4	78872.3	78272.6	90434	83438.3	89250.1	93140.6	80876.1	78675.1	87707.5
A0MZ66	SHTN1	165910	164120	168623	164874	179766	163190	138496	138006	145759	152469	158462	159644	166218	169277	140754	156859
O60784	TOM1	132370	131903	123517	145290	160419	141960	130082	130107	128898	142213	143193	148103	129263	149223	129696	144503
P62917	RPL8	2.27608e+06	2.36608e+06	2.42294e+06	2.08048e+06	1.84478e+06	1.92176e+06	2.07454e+06	1.99056e+06	2.00094e+06	2.23487e+06	2.32939e+06	2.19429e+06	2.35504e+06	1.94901e+06	2.02201e+06	2.25285e+06
Q15056	EIF4H	399501	394391	361589	311211	295869	288101	278038	298853	317943	332230	328627	336000	385160	298394	298278	332285
Q9NZM3	ITSN2	48027.5	47705	43019.3	48818	47254.8	43828.7	35125.3	35734.2	39040.4	44693.1	37714.5	39994.7	46250.6	46633.8	36633.3	40800.8
Q9BXB5	OSBPL10	105089	104320	102042	110443	108835	101988	105334	92710.9	93620.2	106158	113769	104915	103817	107088	97221.6	108281
Q96BY6	DOCK10	94577.5	89825.9	87518.1	93366.3	83750.9	91077.4	76728.5	74909.7	70327.4	78872.4	83894	84418	90640.5	89398.2	73988.5	82394.8
Q9NZ52	GGA3	66219.8	80497.6	69962.3	59194.3	59618.8	64637.5	58517.6	57283.4	60543.3	65201.8	64342.5	66754.4	72226.6	61150.2	58781.4	65432.9
P08603	CFH	70267	72554.5	70925	201206	204119	206720	81693.1	78483.6	73909.9	90657.8	85121.6	84771.7	71248.8	204015	78028.8	86850.3
Q01433	AMPD2	334174	340008	320739	409264	432474	426983	350696	352668	373117	418999	393832	384755	331640	422907	358827	399195
Q9UGR2	ZC3H7B	139530	141339	130093	120082	125542	117626	119098	120791	130703	139817	132324	140009	136987	121083	123531	137383
Q15013	MAD2L1BP	5938.33	3815.53	3778.93	3263.04	3559.68	3392.23	2870.41	2997.65	2277.05	3253.57	3850.11	1954.2	4510.93	3404.98	2715.04	3019.29
P43246	MSH2	308287	291056	294133	201454	198729	191629	212301	228114	214724	236496	247702	244311	297825	197271	218380	242837
Q92900	UPF1	1.41716e+06	1.43217e+06	1.46633e+06	1.39571e+06	1.39454e+06	1.33692e+06	1.30648e+06	1.28963e+06	1.2769e+06	1.46143e+06	1.43722e+06	1.40775e+06	1.43855e+06	1.37572e+06	1.291e+06	1.43547e+06
P17405	SMPD1	55160.8	49601.9	64672.5	108235	107988	108777	87043.4	78234.9	76396.8	91083.4	89057.5	88541.6	56478.4	108333	80558.4	89560.8
Q86X02	CDR2L	3977.47	3385.83	3567.92	3156.93	2625.39	4461.1	3034.3	3514.91	3579.18	3738.02	4183.62	3337.4	3643.74	3414.48	3376.13	3753.01
Q9Y4P8	WIPI2	189503	183662	189081	199398	211379	191834	204131	197630	208912	223812	232208	222787	187415	200870	203558	226269
O95801	TTC4	61668.1	56556.1	58423.5	40503.9	41045.5	37813.6	39974.4	40219.8	35998.6	40518.1	42802.7	45830.2	58882.6	39787.6	38730.9	43050.3
Q8NB37	GATD1	74070.3	69859.7	74244.3	86910.6	94691.3	92864.5	84222.9	84281.9	88063.8	100558	94643	89947.2	72724.7	91488.8	85522.9	95049.4
O15040	TECPR2	3707.9	2903.43	3076.56	2904.95	3294.45	4231.19	3137.93	3301.33	1805.61	3821.04	3404.53	1934.88	3229.3	3476.86	2748.29	3053.48
P17931	LGALS3	742072	722922	749187	2.00788e+06	2.00439e+06	1.97597e+06	877741	841493	801200	902417	1.00157e+06	896267	738060	1.99608e+06	840145	933416
P60900	PSMA6	2.77918e+06	2.78424e+06	2.79259e+06	2.54382e+06	2.47003e+06	2.41665e+06	2.59669e+06	2.59808e+06	2.52532e+06	2.75904e+06	2.96772e+06	2.84998e+06	2.78534e+06	2.47683e+06	2.57336e+06	2.85891e+06
Q14847	LASP1	2.42012e+06	2.32031e+06	2.19448e+06	2.51308e+06	2.68283e+06	2.65434e+06	2.4196e+06	2.38391e+06	2.37809e+06	2.50757e+06	2.80693e+06	2.66346e+06	2.31164e+06	2.61675e+06	2.39387e+06	2.65932e+06
P13861	PRKAR2A	349419	337967	316900	401632	393263	405035	376379	361984	375582	410393	411160	415879	334762	399977	371315	412477
Q9Y241	HIGD1A	24139.9	19116.5	22533.7	15444.5	13736.7	16076.2	19139.5	18884.5	18535	22982.3	21453.1	18388.8	21930	15085.8	18853	20941.4
Q6KC79	NIPBL	1840.73	1447.75	1513.28	1301.49	963.235	1021.31	1168.28	944.322	1523.82	1219.36	1390.19	1429.07	1600.59	1095.34	1212.14	1346.21
Q9ULP9	TBC1D24	47327.2	49115	47531	48351.8	50699.4	49873.7	49630.2	44740.1	50571	55938.4	47867.2	57150.2	47991.1	49641.6	48313.8	53652
Q8NDH3	NPEPL1	27232	28518.3	30221.7	51489.2	57195.1	51168.2	40826.1	40494.9	38443.5	47869.9	45800.2	39327	28657.3	53284.2	39921.5	44332.4
Q9HAU5	UPF2	72297.2	78603.9	67636	69600	68472	71702.5	70634.1	67936.1	67557	73466.8	75713.7	79717.4	72845.7	69924.9	68709.1	76299.3
Q6ZS30	NBEAL1	5574.94	5049.16	4335.15	3257.33	4864.76	4481.79	3229.46	4921.98	4861.77	5197.25	5162.88	4087.17	4986.41	4201.29	4337.74	4815.77
Q9Y4K4	MAP4K5	446651	445340	424912	509220	573260	539830	381336	413005	385821	463052	413669	433395	438968	540770	393388	436705
[truncated: 3,881 more rows]
